# Supplementary material for: Biomass-Haze PM2.5 from Northern Thailand Drives Genotype-Specific Oxidative Stress and Transcriptomic Remodeling in Non-Small-Cell Lung Cancer Cells
Source: Toxics. 2025 Dec 25;14(1):21. doi: 10.3390/toxics14010021 (PMC12845737; doi:10.3390/toxics14010021)
Supplement: Supplementary file 1 [file toxics-14-00021-s001.zip]

Archive with 1 entries (1 files):
- toxics-4041156-supplementary.xlsx
