# Supplementary material for: Biomass-Haze PM2.5 from Northern Thailand Drives Genotype-Specific Oxidative Stress and Transcriptomic Remodeling in Non-Small-Cell Lung Cancer Cells
Source: Toxics. 2025 Dec 25;14(1):21. doi: 10.3390/toxics14010021 (PMC12845737; doi:10.3390/toxics14010021)
Supplement: Supplementary file 1 [file toxics-14-00021-s001.zip › toxics-4041156-supplementary.xlsx]

## Sheet: A549_TvsA549_C
gene_id	A549_T1	A549_T2	A549_T3	A549_C1	A549_C2	A549_C3	A549_T	A549_C	log2FoldChange	pvalue	padj	gene_name	gene_chr	gene_start	gene_end	gene_strand	gene_length	gene_biotype	gene_description
ENSG00000140538	5081.79	5513.72	5262	14979	15035	14429.9	5285.84	14814.6	-1.48638	3.56309e-226	6.67794e-222	NTRK3	15	87859751	88256768	-	26750	protein_coding	neurotrophic receptor tyrosine kinase 3 [Source:HGNC Symbol;Acc:HGNC:8033]
ENSG00000140465	1296.69	1205.72	1289.1	108.601	111.395	113.016	1263.84	111.004	3.51	3.41347e-204	3.19876e-200	CYP1A1	15	74719542	74725610	-	3435	protein_coding	cytochrome P450 family 1 subfamily A member 1 [Source:HGNC Symbol;Acc:HGNC:2595]
ENSG00000113739	15596.1	15990.3	15908.4	5939.54	6196.9	6507.68	15831.6	6214.71	1.34937	1.69336e-189	1.0579e-185	STC2	5	173314713	173329503	-	6128	protein_coding	stanniocalcin 2 [Source:HGNC Symbol;Acc:HGNC:11374]
ENSG00000167106	9199.71	9300.84	9269.44	3892.88	3807.48	3826.79	9256.67	3842.39	1.26825	7.03879e-184	3.29802e-180	FAM102A	9	127940579	127980513	-	6100	protein_coding	family with sequence similarity 102 member A [Source:HGNC Symbol;Acc:HGNC:31419]
ENSG00000242265	8808.44	9443.81	9479.69	24112.7	23486.5	22217.8	9243.98	23272.3	-1.33178	5.2556e-173	1.97001e-169	PEG10	7	94656325	94669695	+	6689	protein_coding	paternally expressed 10 [Source:HGNC Symbol;Acc:HGNC:14005]
ENSG00000138061	8524.53	9113.89	9494.49	3551.9	3547.93	3469.22	9044.3	3523.02	1.36055	1.15491e-152	3.60754e-149	CYP1B1	2	38066973	38109902	-	6014	protein_coding	cytochrome P450 family 1 subfamily B member 1 [Source:HGNC Symbol;Acc:HGNC:2597]
ENSG00000083857	10912.7	12150.2	12246.4	29555.5	28449.2	27156.2	11769.8	28387	-1.26988	9.74795e-133	2.02996e-129	FAT1	4	186587783	186726722	-	16177	protein_coding	FAT atypical cadherin 1 [Source:HGNC Symbol;Acc:HGNC:3595]
ENSG00000091986	3126.61	3249.25	3089.49	7566.96	7434.5	7083.88	3155.12	7361.78	-1.22231	1.17511e-130	2.20239e-127	CCDC80	3	112596794	112649530	-	13071	protein_coding	coiled-coil domain containing 80 [Source:HGNC Symbol;Acc:HGNC:30649]
ENSG00000218336	2916.66	3111.28	3170.42	7020.76	7096.98	7373.83	3066.12	7163.85	-1.22353	8.85952e-125	1.5095e-121	TENM3	4	182143987	182803024	+	11983	protein_coding	teneurin transmembrane protein 3 [Source:HGNC Symbol;Acc:HGNC:29944]
ENSG00000103089	5635.3	5552.71	5506.79	2164.84	2294.74	2449.3	5564.93	2302.96	1.2734	9.5959e-113	1.38343e-109	FA2H	16	74712955	74774831	-	3279	protein_coding	fatty acid 2-hydroxylase [Source:HGNC Symbol;Acc:HGNC:21197]
ENSG00000187498	4667.85	4993.84	4877.04	9946.61	9801.65	9813.86	4846.25	9854.04	-1.02347	5.22426e-112	6.99379e-109	COL4A1	13	110148963	110307233	-	14738	protein_coding	collagen type IV alpha 1 chain [Source:HGNC Symbol;Acc:HGNC:2202]
ENSG00000101255	5474.26	5650.69	5335.04	2426.76	2513.07	2341.84	5486.66	2427.22	1.17723	7.24957e-109	9.0581e-106	TRIB3	20	362835	397559	+	3434	protein_coding	tribbles pseudokinase 3 [Source:HGNC Symbol;Acc:HGNC:16228]
ENSG00000164713	5474.26	5580.71	5681.49	2380.45	2622.24	2491.91	5578.82	2498.2	1.16059	3.95263e-103	4.63002e-100	BRI3	7	98252379	98310441	+	5139	protein_coding	brain protein I3 [Source:HGNC Symbol;Acc:HGNC:1109]
ENSG00000121895	2755.62	2771.36	2800.28	1051.68	1031.52	907.833	2775.75	997.009	1.47714	1.47833e-99	1.53927e-96	TMEM156	4	38966744	39032922	-	2562	protein_coding	transmembrane protein 156 [Source:HGNC Symbol;Acc:HGNC:26260]
ENSG00000175793	22659.3	21314.1	20820	9737.39	10171.5	10924.6	21597.8	10277.8	1.07135	1.05035e-96	1.03609e-93	SFN	1	26863138	26864457	+	1320	protein_coding	stratifin [Source:HGNC Symbol;Acc:HGNC:10773]
ENSG00000123066	4014.14	4353.99	4600.67	10576.7	10424.3	9464.62	4322.93	10155.2	-1.23153	7.90218e-96	6.84494e-93	MED13L	12	115953872	116277719	-	37364	protein_coding	mediator complex subunit 13 like [Source:HGNC Symbol;Acc:HGNC:22962]
ENSG00000197355	3873.38	3877.1	3696.52	1527.61	1567.33	1308.02	3815.67	1467.65	1.37893	2.26373e-88	1.84464e-85	UAP1L1	9	137077501	137084539	+	5283	protein_coding	UDP-N-acetylglucosamine pyrophosphorylase 1 like 1 [Source:HGNC Symbol;Acc:HGNC:28082]
ENSG00000147872	1956.37	1794.58	1819.14	657.198	623.812	661.421	1856.7	647.477	1.51776	1.0972e-87	8.56822e-85	PLIN2	9	19108375	19149290	-	5086	protein_coding	perilipin 2 [Source:HGNC Symbol;Acc:HGNC:248]
ENSG00000125740	440.183	442.897	480.696	16.7693	22.279	12.0427	454.592	17.0303	4.76085	4.61506e-86	3.45982e-83	FOSB	19	45467995	45475179	+	5553	protein_coding	FosB proto-oncogene, AP-1 transcription factor subunit [Source:HGNC Symbol;Acc:HGNC:3797]
ENSG00000204386	2499.14	2327.46	2288	907.141	885.59	793.891	2371.53	862.207	1.45885	1.42978e-85	9.92478e-83	NEU1	6	31857659	31862906	-	4822	protein_coding	neuraminidase 1 [Source:HGNC Symbol;Acc:HGNC:7758]
ENSG00000163870	6092.19	5365.76	5494.94	2522.59	2459.6	2646.61	5650.96	2542.93	1.15113	6.9108e-82	4.62579e-79	TPRA1	3	127571266	127598267	-	5622	protein_coding	transmembrane protein adipocyte associated 1 [Source:HGNC Symbol;Acc:HGNC:30413]
ENSG00000163637	496.25	501.884	496.489	1431.78	1514.97	1574.81	498.208	1507.19	-1.59636	1.6812e-81	1.0503e-78	PRICKLE2	3	64092242	64445476	-	14747	protein_coding	prickle planar cell polarity protein 2 [Source:HGNC Symbol;Acc:HGNC:20340]
ENSG00000119655	5665.13	5681.68	5551.2	2659.14	2860.62	2917.11	5632.67	2812.29	1.00286	1.33006e-79	7.78998e-77	NPC2	14	74476192	74494177	-	2749	protein_coding	NPC intracellular cholesterol transporter 2 [Source:HGNC Symbol;Acc:HGNC:14537]
ENSG00000039068	1339.64	1504.65	1389.77	3412.96	3373.04	3146.85	1411.35	3310.95	-1.22922	1.81849e-78	1.03279e-75	CDH1	16	68737225	68835548	+	6177	protein_coding	cadherin 1 [Source:HGNC Symbol;Acc:HGNC:1748]
ENSG00000064651	3065.78	2980.31	3168.45	7749.83	7724.13	6430.79	3071.51	7301.58	-1.24917	1.45721e-76	7.80313e-74	SLC12A2	5	128083766	128189688	+	10664	protein_coding	solute carrier family 12 member 2 [Source:HGNC Symbol;Acc:HGNC:10911]
ENSG00000182752	2754.43	3000.3	3180.29	6677.39	6507.7	5964.83	2978.34	6383.31	-1.09901	3.18941e-69	1.45795e-66	PAPPA	9	116153804	116402322	+	11573	protein_coding	pappalysin 1 [Source:HGNC Symbol;Acc:HGNC:8602]
ENSG00000167641	2243.86	1998.54	2162.64	863.221	920.123	878.189	2135.01	887.178	1.26769	2.81141e-67	1.25456e-64	PPP1R14A	19	38251237	38256591	-	1501	protein_coding	protein phosphatase 1 regulatory inhibitor subunit 14A [Source:HGNC Symbol;Acc:HGNC:14871]
ENSG00000163638	1036.64	1088.75	1070.96	2288.61	2254.64	2269.58	1065.45	2270.94	-1.09131	4.62596e-63	1.92666e-60	ADAMTS9	3	64515654	64688000	-	10680	protein_coding	ADAM metallopeptidase with thrombospondin type 1 motif 9 [Source:HGNC Symbol;Acc:HGNC:13202]
ENSG00000225138	1907.46	1733.6	1843.82	790.554	750.802	758.689	1828.29	766.682	1.25208	7.38075e-63	3.00717e-60	SLC9A3-AS1	5	473236	480884	+	4302	processed_transcript	SLC9A3 antisense RNA 1 [Source:HGNC Symbol;Acc:HGNC:40550]
ENSG00000025039	1165.47	1138.74	1205.2	391.284	428.871	420.567	1169.8	413.574	1.50261	1.71937e-62	6.85627e-60	RRAGD	6	89364636	89412270	-	5072	protein_coding	Ras related GTP binding D [Source:HGNC Symbol;Acc:HGNC:19903]
ENSG00000160886	1208.42	1231.71	1194.34	449.578	406.592	457.622	1211.49	437.93	1.46521	3.57768e-61	1.39693e-58	LY6K	8	142700111	142705127	+	4049	protein_coding	lymphocyte antigen 6 family member K [Source:HGNC Symbol;Acc:HGNC:24225]
ENSG00000087076	987.729	985.771	923.884	320.214	344.211	324.226	965.795	329.55	1.55301	1.30084e-56	3.86989e-54	HSD17B14	19	48813017	48836678	-	1281	protein_coding	hydroxysteroid 17-beta dehydrogenase 14 [Source:HGNC Symbol;Acc:HGNC:23238]
ENSG00000165376	1389.74	1481.66	1518.09	3362.65	3447.68	2895.8	1463.16	3235.38	-1.14375	1.51658e-54	4.24236e-52	CLDN2	X	106900164	106930861	+	3410	protein_coding	claudin 2 [Source:HGNC Symbol;Acc:HGNC:2041]
ENSG00000012124	461.656	400.907	468.852	70.2715	73.5207	83.3724	443.805	75.7215	2.55193	1.58984e-54	4.38188e-52	CD22	19	35319261	35347355	+	6159	protein_coding	CD22 molecule [Source:HGNC Symbol;Acc:HGNC:1643]
ENSG00000175197	1135.65	1025.76	1042.33	309.035	336.413	401.114	1067.91	348.854	1.6147	3.81576e-51	9.53532e-49	DDIT3	12	57516588	57521737	-	1307	protein_coding	DNA damage inducible transcript 3 [Source:HGNC Symbol;Acc:HGNC:2726]
ENSG00000184254	3571.57	3972.08	3954.15	1530	1542.82	1917.57	3832.6	1663.46	1.20434	6.62078e-51	1.61151e-48	ALDH1A3	15	100877714	100916626	+	5772	protein_coding	aldehyde dehydrogenase 1 family member A3 [Source:HGNC Symbol;Acc:HGNC:409]
ENSG00000137673	1585.38	1595.63	1572.38	689.14	758.6	727.193	1584.46	724.977	1.13018	6.01175e-50	1.44452e-47	MMP7	11	102520508	102530753	-	2323	protein_coding	matrix metallopeptidase 7 [Source:HGNC Symbol;Acc:HGNC:7174]
ENSG00000172201	192.058	194.955	211.23	704.312	690.649	642.894	199.414	679.285	-1.76689	2.36381e-49	5.53781e-47	ID4	6	19837386	19840684	+	2344	protein_coding	inhibitor of DNA binding 4, HLH protein [Source:HGNC Symbol;Acc:HGNC:5363]
ENSG00000205755	615.541	596.862	630.729	183.664	187.144	176.008	614.377	182.272	1.75381	2.37823e-47	5.18289e-45	CRLF2	X	1187549	1212750	-	2010	protein_coding	cytokine receptor like factor 2 [Source:HGNC Symbol;Acc:HGNC:14281]
ENSG00000112541	1281.18	1477.66	1307.85	3108.71	3087.87	2652.17	1355.56	2949.58	-1.12078	4.57032e-47	9.73375e-45	PDE10A	6	165327287	165988078	-	22022	protein_coding	phosphodiesterase 10A [Source:HGNC Symbol;Acc:HGNC:8772]
ENSG00000108840	1307.43	1330.69	1378.92	591.718	558.089	486.339	1339.01	545.382	1.29515	6.59727e-47	1.38928e-44	HDAC5	17	44076746	44123702	-	7618	protein_coding	histone deacetylase 5 [Source:HGNC Symbol;Acc:HGNC:14068]
ENSG00000268621	565.439	484.888	586.311	115.788	102.483	62.0661	545.546	93.4459	2.54222	8.94223e-47	1.86217e-44	IGFL2-AS1	19	46189166	46203083	-	1751	lincRNA	IGFL2 antisense RNA 1 [Source:HGNC Symbol;Acc:HGNC:52559]
ENSG00000138759	576.175	579.866	606.052	1411.82	1324.49	1655.41	587.364	1463.9	-1.31775	2.75425e-44	5.06081e-42	FRAS1	4	78057570	78544269	+	18960	protein_coding	Fraser extracellular matrix complex subunit 1 [Source:HGNC Symbol;Acc:HGNC:19185]
ENSG00000108932	801.635	852.802	882.428	298.654	316.362	250.117	845.622	288.378	1.55487	6.09826e-44	1.09898e-41	SLC16A6	17	68267026	68291267	-	4061	protein_coding	solute carrier family 16 member 6 [Source:HGNC Symbol;Acc:HGNC:10927]
ENSG00000182985	870.824	903.79	949.548	1844.63	1770.07	2005.57	908.054	1873.42	-1.04439	2.18837e-42	3.79764e-40	CADM1	11	115169218	115504957	-	11017	protein_coding	cell adhesion molecule 1 [Source:HGNC Symbol;Acc:HGNC:5951]
ENSG00000134070	1337.25	1261.71	1422.35	640.429	621.584	599.355	1340.44	620.456	1.11083	8.99649e-40	1.35978e-37	IRAK2	3	10164865	10243743	+	3483	protein_coding	interleukin 1 receptor associated kinase 2 [Source:HGNC Symbol;Acc:HGNC:6113]
ENSG00000128564	1059.3	1029.76	1167.69	399.27	333.071	455.769	1085.58	396.037	1.45126	9.28763e-40	1.39255e-37	VGF	7	101162509	101165593	-	2704	protein_coding	VGF nerve growth factor inducible [Source:HGNC Symbol;Acc:HGNC:12684]
ENSG00000180730	468.813	498.884	503.399	87.8394	91.3439	146.365	490.365	108.516	2.17604	6.21372e-37	8.08733e-35	SHISA2	13	26044597	26051031	-	2860	protein_coding	shisa family member 2 [Source:HGNC Symbol;Acc:HGNC:20366]
ENSG00000003989	947.17	1092.75	1050.23	2209.56	2276.91	1905.52	1030.05	2130.67	-1.04683	1.89836e-36	2.31647e-34	SLC7A2	8	17497088	17570573	+	7905	protein_coding	solute carrier family 7 member 2 [Source:HGNC Symbol;Acc:HGNC:11060]
ENSG00000116954	1305.04	1307.7	1336.47	646.817	679.51	596.576	1316.4	640.968	1.03979	2.37455e-36	2.87122e-34	RRAGC	1	38838198	38859823	-	5167	protein_coding	Ras related GTP binding C [Source:HGNC Symbol;Acc:HGNC:19902]
ENSG00000011422	1257.33	1400.68	1227.9	607.689	631.61	554.89	1295.3	598.063	1.1163	9.93772e-36	1.1714e-33	PLAUR	19	43646095	43670547	-	4457	protein_coding	plasminogen activator, urokinase receptor [Source:HGNC Symbol;Acc:HGNC:9053]
ENSG00000205885	477.164	515.88	546.829	1240.13	1106.15	1100.52	513.291	1148.93	-1.1618	3.0735e-35	3.49113e-33	C1RL-AS1	12	7108052	7122501	+	6094	antisense	C1RL antisense RNA 1 [Source:HGNC Symbol;Acc:HGNC:27461]
ENSG00000120211	425.869	446.896	434.305	1073.24	1002.56	905.054	435.69	993.615	-1.18947	3.0592e-33	3.18531e-31	INSL4	9	5231419	5235304	+	1952	protein_coding	insulin like 4 [Source:HGNC Symbol;Acc:HGNC:6087]
ENSG00000181722	47.7164	62.9854	70.081	272.302	350.894	418.715	60.2609	347.304	-2.5169	4.91209e-33	5.05837e-31	ZBTB20	3	114314501	115147271	-	31872	protein_coding	zinc finger and BTB domain containing 20 [Source:HGNC Symbol;Acc:HGNC:13503]
ENSG00000099994	592.876	625.855	580.389	1470.91	1486.01	1153.32	599.707	1370.08	-1.19145	9.3418e-32	8.7542e-30	SUSD2	22	24181259	24189110	+	5279	protein_coding	sushi domain containing 2 [Source:HGNC Symbol;Acc:HGNC:30667]
ENSG00000155265	404.396	489.886	433.318	146.133	118.079	128.764	442.533	130.992	1.75113	3.78009e-31	3.43915e-29	GOLGA7B	10	97850239	97871580	+	6458	protein_coding	golgin A7 family member B [Source:HGNC Symbol;Acc:HGNC:31668]
ENSG00000106804	325.664	379.912	339.547	1061.26	1003.67	762.394	348.374	942.441	-1.43464	2.65537e-30	2.29341e-28	C5	9	120952335	121050276	-	6533	protein_coding	complement C5 [Source:HGNC Symbol;Acc:HGNC:1331]
ENSG00000179148	543.967	615.857	573.48	236.368	198.283	212.136	577.768	215.596	1.41826	1.05732e-29	8.61579e-28	ALOXE3	17	8095900	8119047	-	3760	protein_coding	arachidonate lipoxygenase 3 [Source:HGNC Symbol;Acc:HGNC:13743]
ENSG00000186577	1086.74	1024.76	995.94	497.49	490.138	540.994	1035.81	509.541	1.02213	2.91926e-29	2.2797e-27	SMIM29	6	34246380	34249470	-	2229	protein_coding	small integral membrane protein 29 [Source:HGNC Symbol;Acc:HGNC:1340]
ENSG00000217801	621.506	628.854	610.988	229.181	217.22	140.807	620.449	195.736	1.66393	7.73751e-29	5.87111e-27	AL390719.1	1	1059734	1069355	+	2171	transcribed_unprocessed_pseudogene	uncharacterized LOC100288175 [Source:NCBI gene;Acc:100288175]
ENSG00000170160	201.602	315.927	279.337	822.496	843.26	686.433	265.622	784.063	-1.55585	1.1827e-28	8.90205e-27	CCDC144A	17	16689537	16777881	+	15568	protein_coding	coiled-coil domain containing 144A [Source:HGNC Symbol;Acc:HGNC:29072]
ENSG00000010818	425.869	391.909	480.696	957.449	887.818	922.655	432.825	922.641	-1.09229	5.50386e-27	3.8205e-25	HIVEP2	6	142751467	142956698	-	10682	protein_coding	human immunodeficiency virus type I enhancer binding protein 2 [Source:HGNC Symbol;Acc:HGNC:4921]
ENSG00000111799	199.216	211.951	205.308	523.043	523.557	510.424	205.491	519.008	-1.33558	6.12522e-27	4.20509e-25	COL12A1	6	75084326	75206051	-	12481	protein_coding	collagen type XII alpha 1 chain [Source:HGNC Symbol;Acc:HGNC:2188]
ENSG00000168528	874.402	822.809	799.515	416.039	397.68	395.556	832.242	403.092	1.0439	1.62262e-26	1.09392e-24	SERINC2	1	31409565	31434680	+	3549	protein_coding	serine incorporator 2 [Source:HGNC Symbol;Acc:HGNC:23231]
ENSG00000164949	549.931	522.879	516.23	232.375	226.132	207.505	529.68	222.004	1.25328	1.9424e-24	1.12708e-22	GEM	8	94249253	94262350	-	2648	protein_coding	GTP binding protein overexpressed in skeletal muscle [Source:HGNC Symbol;Acc:HGNC:4234]
ENSG00000080031	480.742	420.902	413.576	174.082	162.637	144.512	438.407	160.41	1.44725	6.20585e-24	3.47194e-22	PTPRH	19	55181248	55209506	-	4344	protein_coding	protein tyrosine phosphatase, receptor type H [Source:HGNC Symbol;Acc:HGNC:9672]
ENSG00000130766	755.111	831.807	840.972	364.134	349.78	427.978	809.297	380.631	1.08806	9.52945e-24	5.23757e-22	SESN2	1	28259527	28282491	+	3453	protein_coding	sestrin 2 [Source:HGNC Symbol;Acc:HGNC:20746]
ENSG00000151689	611.962	575.866	713.642	281.884	232.816	272.35	633.823	262.35	1.26878	1.18615e-23	6.48127e-22	INPP1	2	190343470	190371665	+	3676	protein_coding	inositol polyphosphate-1-phosphatase [Source:HGNC Symbol;Acc:HGNC:6071]
ENSG00000173868	647.75	557.871	544.855	210.016	261.778	243.633	583.492	238.476	1.2944	1.33474e-23	7.25092e-22	PHOSPHO1	17	49223362	49230766	-	2375	protein_coding	phosphoethanolamine/phosphocholine phosphatase [Source:HGNC Symbol;Acc:HGNC:16815]
ENSG00000063438	1047.37	1107.74	1075.89	507.871	481.226	622.514	1077	537.204	1.00248	3.58048e-23	1.901e-21	AHRR	5	304176	438291	+	7678	protein_coding	aryl-hydrocarbon receptor repressor [Source:HGNC Symbol;Acc:HGNC:346]
ENSG00000197191	397.239	384.911	399.758	113.393	125.876	163.039	393.969	134.103	1.55641	1.14819e-22	5.75383e-21	CYSRT1	9	137224635	137226311	+	1297	protein_coding	cysteine rich tail 1 [Source:HGNC Symbol;Acc:HGNC:30529]
ENSG00000163395	227.846	185.957	177.67	47.1138	33.4185	29.6435	197.158	36.7253	2.40909	1.34316e-22	6.65964e-21	IGFN1	1	201190825	201228952	+	12116	protein_coding	immunoglobulin-like and fibronectin type III domain containing 1 [Source:HGNC Symbol;Acc:HGNC:24607]
ENSG00000163659	7264.82	8088.12	7795.77	2234.31	2085.31	2996.77	7716.24	2438.8	1.66161	5.48181e-22	2.60762e-20	TIPARP	3	156673235	156706770	+	5048	protein_coding	TCDD inducible poly(ADP-ribose) polymerase [Source:HGNC Symbol;Acc:HGNC:23696]
ENSG00000114812	187.287	160.963	172.735	30.3445	30.0767	40.7598	173.661	33.727	2.36184	1.59086e-21	7.21934e-20	VIPR1	3	42489299	42537573	+	7384	protein_coding	vasoactive intestinal peptide receptor 1 [Source:HGNC Symbol;Acc:HGNC:12694]
ENSG00000167705	640.592	554.871	603.091	265.914	247.297	298.288	599.518	270.5	1.14508	3.32454e-21	1.46608e-19	RILP	17	1646145	1650077	-	2103	protein_coding	Rab interacting lysosomal protein [Source:HGNC Symbol;Acc:HGNC:30266]
ENSG00000095752	572.596	496.885	554.725	1074.04	953.541	1288.57	541.402	1105.38	-1.03192	1.18281e-20	5.03825e-19	IL11	19	55364389	55370463	-	2671	protein_coding	interleukin 11 [Source:HGNC Symbol;Acc:HGNC:5966]
ENSG00000070540	799.249	763.823	703.771	302.647	386.541	386.292	755.614	358.493	1.07938	2.48062e-20	1.02858e-18	WIPI1	17	68420948	68457513	-	3402	protein_coding	WD repeat domain, phosphoinositide interacting 1 [Source:HGNC Symbol;Acc:HGNC:25471]
ENSG00000144426	468.813	601.86	519.191	1268.88	1307.78	900.422	529.955	1159.03	-1.12696	1.36192e-18	4.70944e-17	NBEAL1	2	203014879	203226378	+	16376	protein_coding	neurobeachin like 1 [Source:HGNC Symbol;Acc:HGNC:20681]
ENSG00000133134	155.078	149.965	154.968	26.3518	33.4185	37.9808	153.337	32.5837	2.24218	2.47111e-18	8.34477e-17	BEX2	X	103309346	103311046	-	1176	protein_coding	brain expressed X-linked 2 [Source:HGNC Symbol;Acc:HGNC:30933]
ENSG00000197279	254.09	308.928	248.738	73.4656	86.8881	104.679	270.585	88.3441	1.61934	2.99008e-17	8.99518e-16	ZNF165	6	28080975	28089563	+	2107	protein_coding	zinc finger protein 165 [Source:HGNC Symbol;Acc:HGNC:12953]
ENSG00000085831	363.837	358.917	356.327	146.133	168.206	149.144	359.694	154.494	1.22326	4.56969e-17	1.34874e-15	TTC39A	1	51287258	51345116	-	9362	protein_coding	tetratricopeptide repeat domain 39A [Source:HGNC Symbol;Acc:HGNC:18657]
ENSG00000165323	249.318	273.936	290.194	606.89	550.291	514.13	271.15	557.104	-1.03772	4.81997e-17	1.42038e-15	FAT3	11	92352096	92896470	+	19280	protein_coding	FAT atypical cadherin 3 [Source:HGNC Symbol;Acc:HGNC:23112]
ENSG00000133805	505.793	588.863	604.078	281.884	256.209	294.582	566.245	277.559	1.02806	5.45337e-17	1.59699e-15	AMPD3	11	10308313	10507579	+	6793	protein_coding	adenosine monophosphate deaminase 3 [Source:HGNC Symbol;Acc:HGNC:470]
ENSG00000108375	356.68	266.938	299.078	635.638	647.205	592.87	307.565	625.238	-1.02724	5.75318e-17	1.68215e-15	RNF43	17	58352500	58417595	-	7505	protein_coding	ring finger protein 43 [Source:HGNC Symbol;Acc:HGNC:18505]
ENSG00000130433	553.51	579.866	507.347	269.906	222.79	288.098	546.907	260.265	1.06661	9.50955e-17	2.72937e-15	CACNG6	19	53992288	54012669	+	1853	protein_coding	calcium voltage-gated channel auxiliary subunit gamma 6 [Source:HGNC Symbol;Acc:HGNC:13625]
ENSG00000162924	342.365	409.905	518.204	983.801	941.288	770.732	423.491	898.607	-1.0822	4.20729e-16	1.13621e-14	REL	2	60881521	60931610	+	13170	protein_coding	REL proto-oncogene, NF-kB subunit [Source:HGNC Symbol;Acc:HGNC:9954]
ENSG00000145107	237.389	187.956	240.842	82.2496	60.1533	52.8025	222.062	65.0685	1.76088	8.49208e-16	2.24398e-14	TM4SF19	3	196319342	196338503	-	1899	protein_coding	transmembrane 4 L six family member 19 [Source:HGNC Symbol;Acc:HGNC:25167]
ENSG00000223764	289.877	240.944	214.191	558.978	471.201	560.448	248.337	530.209	-1.10067	1.07282e-15	2.78489e-14	LINC02593	1	916865	921016	-	4152	lincRNA	long intergenic non-protein coding RNA 2593 [Source:HGNC Symbol;Acc:HGNC:53933]
ENSG00000040608	443.762	512.881	415.551	212.412	192.713	231.59	457.398	212.238	1.10562	1.44335e-15	3.66051e-14	RTN4R	22	20241415	20283246	-	3339	protein_coding	reticulon 4 receptor [Source:HGNC Symbol;Acc:HGNC:18601]
ENSG00000125398	236.196	223.948	279.337	528.633	515.759	467.812	246.494	504.068	-1.03086	2.81486e-15	6.96909e-14	SOX9	17	72121020	72126420	+	3935	protein_coding	SRY-box 9 [Source:HGNC Symbol;Acc:HGNC:11204]
ENSG00000243137	187.287	137.968	151.02	43.9197	38.9883	40.7598	158.758	41.2226	1.93823	3.86039e-15	9.4577e-14	PSG4	19	43192702	43207299	-	6274	protein_coding	pregnancy specific beta-1-glycoprotein 4 [Source:HGNC Symbol;Acc:HGNC:9521]
ENSG00000068078	135.992	140.967	137.201	339.379	319.704	299.214	138.053	319.432	-1.21062	6.05877e-15	1.45209e-13	FGFR3	4	1793293	1808872	+	4848	protein_coding	fibroblast growth factor receptor 3 [Source:HGNC Symbol;Acc:HGNC:3690]
ENSG00000136999	297.034	281.935	269.466	124.572	113.623	88.0042	282.812	108.733	1.37611	7.39313e-15	1.75395e-13	NOV	8	119416306	119424353	+	2673	protein_coding	nephroblastoma overexpressed [Source:HGNC Symbol;Acc:HGNC:7885]
ENSG00000279348	118.098	222.948	171.748	470.34	426.643	420.567	170.931	439.183	-1.35539	9.63972e-15	2.25703e-13	AC012513.3	2	216211404	216213519	+	2116	TEC	TEC
ENSG00000279192	93.0469	146.966	135.227	371.321	383.199	277.908	125.08	344.143	-1.4528	9.64615e-15	2.25703e-13	PWAR5	15	24985053	24988232	+	3180	TEC	Prader Willi/Angelman region RNA 5 [Source:HGNC Symbol;Acc:HGNC:30090]
ENSG00000138829	85.8895	59.9861	60.2104	208.419	213.878	195.462	68.6953	205.92	-1.59246	4.54523e-14	9.94011e-13	FBN2	5	128257909	128659185	-	13196	protein_coding	fibrillin 2 [Source:HGNC Symbol;Acc:HGNC:3604]
ENSG00000140678	248.125	223.948	201.359	88.6379	54.5836	80.5933	224.478	74.6049	1.57463	7.55185e-14	1.60473e-12	ITGAX	16	31355134	31382997	+	7074	protein_coding	integrin subunit alpha X [Source:HGNC Symbol;Acc:HGNC:6152]
ENSG00000235961	417.518	357.917	356.327	162.104	179.346	190.83	377.254	177.427	1.08863	9.2768e-14	1.95355e-12	PNMA6A	X	153072482	153075018	+	2209	protein_coding	PNMA family member 6A [Source:HGNC Symbol;Acc:HGNC:28248]
ENSG00000103489	53.6809	47.9889	74.0292	201.232	161.523	217.695	58.5663	193.483	-1.72333	1.16179e-13	2.42745e-12	XYLT1	16	17101769	17470881	-	11004	protein_coding	xylosyltransferase 1 [Source:HGNC Symbol;Acc:HGNC:15516]
ENSG00000151892	334.015	368.914	331.651	595.711	647.205	915.244	344.86	719.386	-1.06009	1.56257e-13	3.23241e-12	GFRA1	10	116056925	116273467	-	9678	protein_coding	GDNF family receptor alpha 1 [Source:HGNC Symbol;Acc:HGNC:4243]
ENSG00000119547	239.775	198.954	245.777	558.978	496.822	398.335	228.169	484.711	-1.0891	3.44523e-13	6.92816e-12	ONECUT2	18	57435685	57491297	+	16234	protein_coding	one cut homeobox 2 [Source:HGNC Symbol;Acc:HGNC:8139]
ENSG00000100558	344.751	327.924	381.991	155.715	179.346	166.745	351.555	167.269	1.07578	3.61004e-13	7.23246e-12	PLEK2	14	67386983	67412200	-	1603	protein_coding	pleckstrin 2 [Source:HGNC Symbol;Acc:HGNC:19238]
ENSG00000215182	4585.54	4541.95	4719.11	13898.6	12090.8	8844.89	4615.53	11611.4	-1.331	4.94755e-13	9.81238e-12	MUC5AC	11	1157953	1201138	+	17448	protein_coding	mucin 5AC, oligomeric mucus/gel-forming [Source:HGNC Symbol;Acc:HGNC:7515]
ENSG00000104081	338.786	381.911	438.253	188.455	184.916	185.272	386.317	186.214	1.05457	5.1495e-13	1.01741e-11	BMF	15	40087890	40108892	-	5447	protein_coding	Bcl2 modifying factor [Source:HGNC Symbol;Acc:HGNC:24132]
ENSG00000114796	651.328	692.839	711.667	364.134	406.592	247.338	685.278	339.355	1.01686	9.75119e-13	1.86487e-11	KLHL24	3	183635568	183684477	+	8650	protein_coding	kelch like family member 24 [Source:HGNC Symbol;Acc:HGNC:25947]
ENSG00000180592	162.236	190.956	125.356	360.94	355.35	341.827	159.516	352.706	-1.14576	2.1944e-12	4.03607e-11	SKIDA1	10	21513478	21526368	-	6700	protein_coding	SKI/DACH domain containing 1 [Source:HGNC Symbol;Acc:HGNC:32697]
ENSG00000162614	427.061	410.905	455.033	251.54	206.081	183.419	431	213.68	1.00817	2.28266e-12	4.19017e-11	NEXN	1	77888513	77943895	+	4436	protein_coding	nexilin F-actin binding protein [Source:HGNC Symbol;Acc:HGNC:29557]
ENSG00000006283	353.101	325.924	348.431	638.033	551.405	867.999	342.485	685.813	-1.00363	2.95107e-12	5.34903e-11	CACNA1G	17	50561068	50627474	+	9709	protein_coding	calcium voltage-gated channel subunit alpha1 G [Source:HGNC Symbol;Acc:HGNC:1394]
ENSG00000100628	99.0115	101.976	98.7056	22.3591	10.0256	25.9381	99.8978	19.4409	2.33629	4.02754e-12	7.19582e-11	ASB2	14	93934153	93976791	-	5040	protein_coding	ankyrin repeat and SOCS box containing 2 [Source:HGNC Symbol;Acc:HGNC:16012]
ENSG00000168994	495.057	447.896	479.709	288.273	218.334	201.02	474.221	235.876	1.00147	4.37125e-12	7.72159e-11	PXDC1	6	3722614	3752026	-	2474	protein_coding	PX domain containing 1 [Source:HGNC Symbol;Acc:HGNC:21361]
ENSG00000171303	223.074	254.941	225.049	562.172	562.545	370.544	234.355	498.42	-1.08737	8.90244e-12	1.51132e-10	KCNK3	2	26692690	26733420	+	6223	protein_coding	potassium two pore domain channel subfamily K member 3 [Source:HGNC Symbol;Acc:HGNC:6278]
ENSG00000171346	188.48	145.966	176.683	52.7036	63.4952	62.9925	170.376	59.7304	1.51577	1.38174e-11	2.28769e-10	KRT15	17	41513743	41522529	-	7069	protein_coding	keratin 15 [Source:HGNC Symbol;Acc:HGNC:6421]
ENSG00000081041	487.9	459.893	454.046	154.917	179.346	282.54	467.28	205.601	1.18495	1.4023e-11	2.31968e-10	CXCL2	4	74097035	74099293	-	1500	protein_coding	C-X-C motif chemokine ligand 2 [Source:HGNC Symbol;Acc:HGNC:4603]
ENSG00000128512	168.2	167.961	216.165	370.522	344.211	483.56	184.109	399.431	-1.11618	1.42688e-11	2.35617e-10	DOCK4	7	111726110	112206411	-	11499	protein_coding	dedicator of cytokinesis 4 [Source:HGNC Symbol;Acc:HGNC:19192]
ENSG00000233818	149.114	143.967	136.214	47.1138	50.1278	44.4653	143.098	47.2356	1.60062	1.55648e-11	2.55666e-10	AP000695.2	21	36445731	36532408	+	1178	antisense	novel transcript
ENSG00000134668	219.495	286.933	236.893	83.0481	76.8626	123.206	247.774	94.3722	1.39149	1.65621e-11	2.71097e-10	SPOCD1	1	31790422	31816051	-	7085	protein_coding	SPOC domain containing 1 [Source:HGNC Symbol;Acc:HGNC:26338]
ENSG00000274070	153.885	223.948	166.812	349.76	379.857	435.389	181.549	388.336	-1.09276	1.69049e-11	2.76227e-10	CASTOR2	7	74964818	75024798	+	1363	protein_coding	cytosolic arginine sensor for mTORC1 subunit 2 [Source:HGNC Symbol;Acc:HGNC:37073]
ENSG00000183092	372.188	365.915	316.845	177.276	134.788	189.904	351.649	167.323	1.0643	2.66436e-11	4.239e-10	BEGAIN	14	100537147	100587413	-	7878	protein_coding	brain enriched guanylate kinase associated [Source:HGNC Symbol;Acc:HGNC:24163]
ENSG00000196668	84.6965	79.9815	88.835	208.419	227.246	188.051	84.5043	207.905	-1.29714	2.9301e-11	4.65389e-10	LINC00173	12	116533422	116536518	+	2065	processed_transcript	long intergenic non-protein coding RNA 173 [Source:HGNC Symbol;Acc:HGNC:33791]
ENSG00000230894	28.6298	39.9907	45.4046	116.587	129.218	133.396	38.0084	126.4	-1.72251	1.55805e-10	2.26364e-09	AL133284.1	9	116568449	116586328	+	4996	antisense	novel transcript
ENSG00000089723	3650.3	3492.19	3593.87	1602.67	1536.14	2156.57	3578.79	1765.12	1.01949	2.34088e-10	3.32369e-09	OTUB2	14	94026329	94048930	+	4252	protein_coding	OTU deubiquitinase, ubiquitin aldehyde binding 2 [Source:HGNC Symbol;Acc:HGNC:20351]
ENSG00000233237	47.7164	87.9796	96.7315	201.232	211.651	218.621	77.4758	210.501	-1.43034	2.78058e-10	3.9095e-09	LINC00472	6	71344344	71420769	-	3443	lincRNA	long intergenic non-protein coding RNA 472 [Source:HGNC Symbol;Acc:HGNC:21380]
ENSG00000224596	119.291	125.971	116.473	42.3226	41.2162	30.5699	120.578	38.0362	1.66449	3.66966e-10	5.08704e-09	ZMIZ1-AS1	10	78943328	79067895	-	4427	antisense	ZMIZ1 antisense RNA 1 [Source:HGNC Symbol;Acc:HGNC:27433]
ENSG00000197714	97.8185	120.972	114.499	233.972	226.132	267.718	111.096	242.607	-1.12377	4.12752e-10	5.68809e-09	ZNF460	19	57280051	57293569	+	3505	protein_coding	zinc finger protein 460 [Source:HGNC Symbol;Acc:HGNC:21628]
ENSG00000185900	83.5036	131.969	103.641	245.95	225.018	255.675	106.371	242.214	-1.18235	7.97394e-10	1.06616e-08	POMK	8	43093506	43123434	+	1877	protein_coding	protein-O-mannose kinase [Source:HGNC Symbol;Acc:HGNC:26267]
ENSG00000196507	249.318	257.94	274.402	138.946	130.332	116.721	260.553	128.666	1.01736	1.00562e-09	1.33385e-08	TCEAL3	X	103607451	103629690	+	2305	protein_coding	transcription elongation factor A like 3 [Source:HGNC Symbol;Acc:HGNC:28247]
ENSG00000128683	262.44	305.929	233.932	124.572	123.648	138.028	267.434	128.749	1.05436	1.02141e-09	1.35192e-08	GAD1	2	170813213	170861151	+	8242	protein_coding	glutamate decarboxylase 1 [Source:HGNC Symbol;Acc:HGNC:4092]
ENSG00000223573	213.531	228.947	246.764	104.609	112.509	110.237	229.747	109.118	1.07762	1.08027e-09	1.42681e-08	TINCR	19	5558167	5578349	-	4429	protein_coding	TINCR ubiquitin domain containing [Source:HGNC Symbol;Acc:HGNC:14607]
ENSG00000176771	99.0115	95.9777	103.641	223.591	202.739	213.063	99.5434	213.131	-1.0997	2.09059e-09	2.65041e-08	NCKAP5	2	132671799	133568463	-	9552	protein_coding	NCK associated protein 5 [Source:HGNC Symbol;Acc:HGNC:29847]
ENSG00000154898	31.0156	18.9956	29.6117	99.8175	100.256	86.1515	26.541	95.4081	-1.85194	3.8338e-09	4.69936e-08	CCDC144CP	17	20321164	20403557	+	8145	transcribed_processed_pseudogene	coiled-coil domain containing 144C, pseudogene [Source:HGNC Symbol;Acc:HGNC:29073]
ENSG00000119283	58.4525	47.9889	62.1845	138.946	151.497	146.365	56.2086	145.603	-1.37298	3.95304e-09	4.83602e-08	TRIM67	1	231162112	231221556	+	9326	protein_coding	tripartite motif containing 67 [Source:HGNC Symbol;Acc:HGNC:31859]
ENSG00000139174	141.956	131.969	110.55	247.547	239.499	286.245	128.159	257.764	-1.01227	7.04617e-09	8.31608e-08	PRICKLE1	12	42456757	42590355	-	8247	protein_coding	prickle planar cell polarity protein 1 [Source:HGNC Symbol;Acc:HGNC:17019]
ENSG00000104760	132.413	111.974	144.11	271.503	310.792	223.253	129.499	268.516	-1.05019	8.63877e-09	1.00626e-07	FGL1	8	17864380	17910365	-	3301	protein_coding	fibrinogen like 1 [Source:HGNC Symbol;Acc:HGNC:3695]
ENSG00000205041	42.9447	65.9847	54.2881	126.968	164.865	146.365	54.4058	146.066	-1.41427	9.65499e-09	1.117e-07	AC118344.1	19	40273489	40275479	-	1462	sense_intronic	novel transcript, sense intronic to AKT2
ENSG00000130513	5819.01	5477.73	6064.47	1374.29	1411.37	2479.87	5787.07	1755.18	1.72118	1.01985e-08	1.1748e-07	GDF15	19	18374731	18389176	+	2087	protein_coding	growth differentiation factor 15 [Source:HGNC Symbol;Acc:HGNC:30142]
ENSG00000057657	70.3816	83.9805	63.1716	172.485	142.586	306.625	72.5112	207.232	-1.51632	1.08382e-08	1.24238e-07	PRDM1	6	106086320	106109939	+	6392	protein_coding	PR/SET domain 1 [Source:HGNC Symbol;Acc:HGNC:9346]
ENSG00000179913	283.912	275.936	290.194	164.499	140.358	91.7096	283.348	132.189	1.09721	1.12553e-08	1.28548e-07	B3GNT3	19	17794828	17813082	+	2301	protein_coding	UDP-GlcNAc:betaGal beta-1,3-N-acetylglucosaminyltransferase 3 [Source:HGNC Symbol;Acc:HGNC:13528]
ENSG00000154874	59.6455	78.9817	77.9774	192.448	190.485	143.586	72.2015	175.506	-1.27565	1.12749e-08	1.28615e-07	CCDC144B	17	18537800	18625617	-	9900	transcribed_unprocessed_pseudogene	coiled-coil domain containing 144B (pseudogene) [Source:HGNC Symbol;Acc:HGNC:26704]
ENSG00000182870	288.684	238.945	283.285	126.169	114.737	161.187	270.305	134.031	1.00834	1.32936e-08	1.49819e-07	GALNT9	12	132196372	132329349	-	6969	protein_coding	polypeptide N-acetylgalactosaminyltransferase 9 [Source:HGNC Symbol;Acc:HGNC:4131]
ENSG00000066230	82.3107	87.9796	104.628	28.7474	26.7348	27.7908	91.6394	27.7577	1.72256	1.46033e-08	1.63791e-07	SLC9A3	5	470458	524332	-	5635	protein_coding	solute carrier family 9 member A3 [Source:HGNC Symbol;Acc:HGNC:11073]
ENSG00000261253	171.779	172.96	182.605	85.4437	71.2928	80.5933	175.781	79.11	1.14708	1.51137e-08	1.68708e-07	AC137932.2	16	89321133	89325110	+	1360	processed_transcript	uncharacterized LOC100287036 [Source:NCBI gene;Acc:100287036]
ENSG00000135409	81.1178	76.9822	72.0551	19.9635	23.393	18.5272	76.7184	20.6279	1.90049	1.83283e-08	2.02064e-07	AMHR2	12	53423855	53431534	+	3518	protein_coding	anti-Mullerian hormone receptor type 2 [Source:HGNC Symbol;Acc:HGNC:465]
ENSG00000231683	108.555	135.968	103.641	245.95	251.753	208.431	116.055	235.378	-1.01791	3.56637e-08	3.75089e-07	AL033397.1	6	53561289	53617171	-	3994	lincRNA	uncharacterized LOC101927136 [Source:NCBI gene;Acc:101927136]
ENSG00000162772	1550.78	1536.64	1566.46	444.787	505.733	784.627	1551.29	578.382	1.42348	4.07838e-08	4.23473e-07	ATF3	1	212565334	212620777	+	4040	protein_coding	activating transcription factor 3 [Source:HGNC Symbol;Acc:HGNC:785]
ENSG00000130518	275.562	226.947	213.204	129.363	124.762	99.1205	238.571	117.749	1.01561	4.78713e-08	4.87611e-07	IQCN	19	18257097	18274509	-	9154	protein_coding	IQ motif containing N [Source:HGNC Symbol;Acc:HGNC:29350]
ENSG00000174567	161.043	154.964	134.24	58.2934	55.6975	75.0352	150.082	63.0087	1.24881	5.52076e-08	5.55991e-07	GOLT1A	1	204198160	204214092	-	1136	protein_coding	golgi transport 1A [Source:HGNC Symbol;Acc:HGNC:24766]
ENSG00000128965	182.515	180.958	189.515	73.4656	76.8626	105.605	184.329	85.3111	1.11188	8.8525e-08	8.65485e-07	CHAC1	15	40952962	40956519	+	2058	protein_coding	ChaC glutathione specific gamma-glutamylcyclotransferase 1 [Source:HGNC Symbol;Acc:HGNC:28680]
ENSG00000115602	62.0313	38.991	49.3528	7.9854	8.9116	11.1163	50.125	9.33777	2.42384	1.60292e-07	1.51345e-06	IL1RL1	2	102311502	102352037	+	5746	protein_coding	interleukin 1 receptor like 1 [Source:HGNC Symbol;Acc:HGNC:5998]
ENSG00000167642	1888.38	1747.59	1758.93	945.471	1046	648.452	1798.3	879.974	1.0315	1.75122e-07	1.64601e-06	SPINT2	19	38244035	38292614	+	5199	protein_coding	serine peptidase inhibitor, Kunitz type 2 [Source:HGNC Symbol;Acc:HGNC:11247]
ENSG00000281183	89.4682	65.9847	101.667	186.858	176.004	186.198	85.7066	183.02	-1.09634	1.94295e-07	1.80808e-06	NPTN-IT1	15	73567012	73569294	-	2283	sense_intronic	NPTN intronic transcript 1 [Source:HGNC Symbol;Acc:HGNC:45091]
ENSG00000280208	103.783	73.9828	64.1586	20.762	30.0767	18.5272	80.6415	23.122	1.81142	2.22277e-07	2.04112e-06	GGT4P	13	18253526	18270822	-	1708	unprocessed_pseudogene	gamma-glutamyltransferase 4 pseudogene [Source:HGNC Symbol;Acc:HGNC:33207]
ENSG00000275708	45.3305	37.9912	27.6376	87.8394	85.7742	234.369	36.9864	135.994	-1.88507	2.2738e-07	2.08263e-06	MIR3648-1	21	8208473	8208652	+	180	miRNA	microRNA 3648-1 [Source:HGNC Symbol;Acc:HGNC:38941]
ENSG00000242588	81.1178	94.978	85.8739	185.261	170.434	177.861	87.3232	177.852	-1.02539	2.55006e-07	2.31332e-06	AC108010.1	7	128574751	128626473	+	1552	processed_transcript	novel transcript
ENSG00000168062	91.854	106.975	75.0163	27.1503	24.5069	37.9808	91.2818	29.8793	1.60708	3.06176e-07	2.73776e-06	BATF2	11	64987943	64997045	-	2844	protein_coding	basic leucine zipper ATF-like transcription factor 2 [Source:HGNC Symbol;Acc:HGNC:25163]
ENSG00000281195	45.3305	52.9877	40.4693	97.4218	121.421	139.88	46.2625	119.574	-1.36714	3.33306e-07	2.96479e-06	AC007878.1	2	71373938	71376320	+	1615	lincRNA	novel transcript
ENSG00000260257	108.555	99.9768	125.356	46.3153	31.1906	48.1707	111.296	41.8922	1.3991	3.4438e-07	3.05605e-06	AL035071.1	20	32856621	32858751	+	2131	lincRNA	novel transcript
ENSG00000145242	82.3107	104.976	83.8998	170.887	200.511	181.567	90.3954	184.322	-1.02276	4.11479e-07	3.59531e-06	EPHA5	4	65319563	65670495	-	9833	protein_coding	EPH receptor A5 [Source:HGNC Symbol;Acc:HGNC:3389]
ENSG00000163121	82.3107	85.9801	86.8609	32.7401	25.6209	29.6435	85.0506	29.3348	1.52823	5.02963e-07	4.31026e-06	NEURL3	2	96497643	96508109	-	2497	protein_coding	neuralized E3 ubiquitin protein ligase 3 [Source:HGNC Symbol;Acc:HGNC:25162]
ENSG00000115414	9998.96	9655.76	10306.8	24793.1	23481	14752.3	9987.19	21008.8	-1.07284	8.57265e-07	7.04069e-06	FN1	2	215360440	215436172	-	17315	protein_coding	fibronectin 1 [Source:HGNC Symbol;Acc:HGNC:3778]
ENSG00000148346	138.377	156.964	120.421	64.6817	69.0649	51.8762	138.587	61.8743	1.16579	9.15811e-07	7.45618e-06	LCN2	9	128149071	128153455	+	1598	protein_coding	lipocalin 2 [Source:HGNC Symbol;Acc:HGNC:6526]
ENSG00000116106	64.4171	68.984	45.4046	116.587	150.383	149.144	59.6019	138.705	-1.21832	9.37787e-07	7.62186e-06	EPHA4	2	221418027	221574202	-	7554	protein_coding	EPH receptor A4 [Source:HGNC Symbol;Acc:HGNC:3388]
ENSG00000239407	52.488	33.9921	48.3657	111.796	125.876	100.047	44.9486	112.573	-1.3278	1.05818e-06	8.50082e-06	Z68871.1	X	102884414	102906158	+	1133	lincRNA	novel transcript
ENSG00000076356	103.783	76.9822	73.0421	202.031	162.637	160.26	84.6025	174.976	-1.05813	1.15474e-06	9.22511e-06	PLXNA2	1	208022242	208244320	-	13781	protein_coding	plexin A2 [Source:HGNC Symbol;Acc:HGNC:9100]
ENSG00000213949	65.61	78.9817	88.835	181.268	162.637	143.586	77.8089	162.497	-1.05883	1.28853e-06	1.0194e-05	ITGA1	5	52787896	52959210	+	18566	protein_coding	integrin subunit alpha 1 [Source:HGNC Symbol;Acc:HGNC:6134]
ENSG00000076344	99.0115	83.9805	92.7833	39.1284	34.5325	30.5699	91.9251	34.7436	1.39857	1.40152e-06	1.09905e-05	RGS11	16	268301	275980	-	4798	protein_coding	regulator of G protein signaling 11 [Source:HGNC Symbol;Acc:HGNC:9993]
ENSG00000271013	11.9291	19.9954	15.7929	51.1065	59.0394	69.477	15.9058	59.8743	-1.90082	1.70204e-06	1.31926e-05	LRRC37A9P	17	35912635	35918010	-	5376	processed_pseudogene	leucine rich repeat containing 37 member A9, pseudogene [Source:HGNC Symbol;Acc:HGNC:43813]
ENSG00000225264	40.5589	34.9919	37.5081	87.0408	93.5718	107.458	37.6863	96.0235	-1.35129	1.96144e-06	1.50785e-05	ZNRF2P2	7	29598795	29685255	-	887	transcribed_processed_pseudogene	zinc and ring finger 2 pseudogene 2 [Source:HGNC Symbol;Acc:HGNC:42793]
ENSG00000272808	91.854	112.974	98.7056	42.3226	37.8743	45.3916	101.178	41.8628	1.27134	2.8762e-06	2.15365e-05	AC015712.6	15	100849831	100876836	+	8164	processed_transcript	novel transcript
ENSG00000129946	143.149	98.9771	95.7444	53.5022	38.9883	43.5389	112.624	45.3431	1.29951	2.92965e-06	2.19104e-05	SHC2	19	416583	460996	-	4131	protein_coding	SHC adaptor protein 2 [Source:HGNC Symbol;Acc:HGNC:29869]
ENSG00000166250	57.2596	60.9859	68.1069	19.9635	12.2535	22.2326	62.1175	18.1499	1.76113	3.01016e-06	2.24588e-05	CLMP	11	123069865	123195281	-	5097	protein_coding	CXADR like membrane protein [Source:HGNC Symbol;Acc:HGNC:24039]
ENSG00000225813	26.244	25.994	26.6505	99.8175	70.1789	63.9188	26.2962	77.9717	-1.57297	3.14471e-06	2.33882e-05	AC009299.1	2	161281902	161282618	+	717	processed_pseudogene	novel pseudogene
ENSG00000073737	70.3816	42.99	70.081	14.3737	23.393	12.0427	61.1509	16.6031	1.89785	3.18305e-06	2.36545e-05	DHRS9	2	169064789	169096167	+	3750	protein_coding	dehydrogenase/reductase 9 [Source:HGNC Symbol;Acc:HGNC:16888]
ENSG00000250033	21.4724	35.9917	36.5211	71.8686	93.5718	100.047	31.3284	88.4958	-1.48409	3.36206e-06	2.48567e-05	SLC7A11-AS1	4	138057464	138178177	+	6161	processed_transcript	SLC7A11 antisense RNA 1 [Source:HGNC Symbol;Acc:HGNC:44064]
ENSG00000162641	53.6809	51.9879	49.3528	7.9854	17.8232	13.8954	51.6739	13.2347	1.99146	3.55995e-06	2.62369e-05	AKNAD1	1	108815898	108858228	-	4915	protein_coding	AKNA domain containing 1 [Source:HGNC Symbol;Acc:HGNC:28398]
ENSG00000144642	72.7675	92.9784	70.081	170.089	148.155	154.702	78.609	157.649	-1.00407	3.66245e-06	2.69183e-05	RBMS3	3	28574791	30010391	+	18339	protein_coding	RNA binding motif single stranded interacting protein 3 [Source:HGNC Symbol;Acc:HGNC:13427]
ENSG00000125384	82.3107	61.9856	76.0033	158.111	142.586	144.512	73.4332	148.403	-1.02038	3.92483e-06	2.85777e-05	PTGER2	14	52314305	52328606	+	2473	protein_coding	prostaglandin E receptor 2 [Source:HGNC Symbol;Acc:HGNC:9594]
ENSG00000276851	90.6611	68.984	94.7574	31.143	30.0767	34.2753	84.8008	31.8317	1.41116	4.06571e-06	2.9489e-05	AC002401.4	17	50094065	50094647	+	583	lincRNA	novel transcript
ENSG00000087085	119.291	75.9824	101.667	38.3299	31.1906	45.3916	98.98	38.304	1.36041	4.34801e-06	3.13666e-05	ACHE	7	100889994	100896974	-	3783	protein_coding	acetylcholinesterase (Cartwright blood group) [Source:HGNC Symbol;Acc:HGNC:108]
ENSG00000266976	95.4327	125.971	135.227	49.5095	64.6091	30.5699	118.877	48.2295	1.31319	5.27474e-06	3.73759e-05	AC079466.1	19	28606688	28615229	+	4453	lincRNA	uncharacterized LOC102724908 [Source:NCBI gene;Acc:102724908]
ENSG00000127152	46.5235	37.9912	37.5081	83.0481	92.4579	130.617	40.6743	102.041	-1.33106	5.51914e-06	3.88986e-05	BCL11B	14	99169287	99271524	-	7855	protein_coding	B cell CLL/lymphoma 11B [Source:HGNC Symbol;Acc:HGNC:13222]
ENSG00000230882	151.499	142.967	191.489	91.8321	81.3184	69.477	161.985	80.8758	1.00069	5.59191e-06	3.93639e-05	AC005077.4	7	76071469	76074963	-	3495	processed_pseudogene	hypothetical protein LOC285908 (LOC285908) pseudogene
ENSG00000134962	8.35036	15.9963	16.78	66.2788	46.7859	47.2444	13.7089	53.4364	-1.9513	6.05534e-06	4.241e-05	KLB	4	39406853	39451536	+	6082	protein_coding	klotho beta [Source:HGNC Symbol;Acc:HGNC:15527]
ENSG00000232545	10.7362	22.9947	17.767	56.6963	53.4696	70.4034	17.166	60.1898	-1.7968	6.07858e-06	4.2541e-05	AC253536.3	22	24101689	24103354	+	558	sense_intronic	novel transcript
ENSG00000107954	33.4015	36.9914	32.5728	4.79124	10.0256	1.85272	34.3219	5.5565	2.67092	6.8661e-06	4.74851e-05	NEURL1	10	103493979	103592552	+	4961	protein_coding	neuralized E3 ubiquitin protein ligase 1 [Source:HGNC Symbol;Acc:HGNC:7761]
ENSG00000087074	5857.18	5600.7	5391.3	2073.81	2256.86	3503.49	5616.39	2611.39	1.10481	1.0026e-05	6.7263e-05	PPP1R15A	19	48872392	48876057	+	3093	protein_coding	protein phosphatase 1 regulatory subunit 15A [Source:HGNC Symbol;Acc:HGNC:14375]
ENSG00000159167	100.204	117.973	119.434	47.9124	46.7859	60.2134	112.537	51.6372	1.12484	1.06611e-05	7.10816e-05	STC1	8	23841915	23854807	-	4149	protein_coding	stanniocalcin 1 [Source:HGNC Symbol;Acc:HGNC:11373]
ENSG00000177606	4702.45	4358.99	4791.17	1419.8	1408.03	2562.31	4617.54	1796.72	1.3617	1.09679e-05	7.29261e-05	JUN	1	58780788	58784327	-	3540	protein_coding	Jun proto-oncogene, AP-1 transcription factor subunit [Source:HGNC Symbol;Acc:HGNC:6204]
ENSG00000156711	91.854	73.9828	86.8609	37.5314	30.0767	33.349	84.2326	33.6523	1.31524	1.13895e-05	7.54552e-05	MAPK13	6	36127809	36144524	+	7197	protein_coding	mitogen-activated protein kinase 13 [Source:HGNC Symbol;Acc:HGNC:6875]
ENSG00000173947	36.9802	40.9905	50.3399	11.1796	11.1395	9.2636	42.7702	10.5276	2.02539	1.16024e-05	7.67842e-05	PIFO	1	111346288	111353013	+	4261	protein_coding	primary cilia formation [Source:HGNC Symbol;Acc:HGNC:27009]
ENSG00000166923	75.1533	92.9784	70.081	23.9562	22.279	39.8335	79.4042	28.6896	1.46627	1.16267e-05	7.68902e-05	GREM1	15	32717974	32745107	+	14606	protein_coding	gremlin 1, DAN family BMP antagonist [Source:HGNC Symbol;Acc:HGNC:2001]
ENSG00000166825	89.4682	92.9784	73.0421	36.7328	25.6209	37.9808	85.1629	33.4448	1.33701	1.24073e-05	8.15063e-05	ANPEP	15	89784889	89815401	-	4871	protein_coding	alanyl aminopeptidase, membrane [Source:HGNC Symbol;Acc:HGNC:500]
ENSG00000183091	21.4724	18.9956	17.767	84.6452	60.1533	44.4653	19.4117	63.0879	-1.70894	1.25702e-05	8.25187e-05	NEB	2	151485336	151734487	-	30567	protein_coding	nebulin [Source:HGNC Symbol;Acc:HGNC:7720]
ENSG00000263278	2.38582	2.9993	7.89645	42.3226	20.0511	34.2753	4.42719	32.2163	-2.84647	1.26851e-05	8.31855e-05	AC233701.1	17	79598032	79603921	-	4204	sense_intronic	novel transcript, sense intronic to RBFOX3
ENSG00000198203	81.1178	105.975	82.9127	45.5168	35.6464	25.9381	90.002	35.7004	1.32893	1.60627e-05	0.00010331	SULT1C2	2	108288639	108309915	+	8399	protein_coding	sulfotransferase family 1C member 2 [Source:HGNC Symbol;Acc:HGNC:11456]
ENSG00000138207	51.2951	49.9884	52.314	12.7766	11.1395	20.3799	51.1992	14.7654	1.78848	1.62195e-05	0.000104283	RBP4	10	93591687	93601744	-	1449	protein_coding	retinol binding protein 4 [Source:HGNC Symbol;Acc:HGNC:9922]
ENSG00000270977	27.4369	25.994	33.5599	71.07	72.4068	83.3724	28.9969	75.6164	-1.38043	1.68511e-05	0.000107937	AC015849.5	17	35893707	35911023	-	5749	lincRNA	novel transcript
ENSG00000241081	124.063	115.973	102.654	61.4876	52.3557	47.2444	114.23	53.6959	1.08297	1.75707e-05	0.000112125	RPL22P2	14	76886377	76886750	-	374	processed_pseudogene	ribosomal protein L22 pseudogene 2 [Source:HGNC Symbol;Acc:HGNC:19794]
ENSG00000170345	699.045	753.825	739.305	155.715	151.497	353.87	730.725	220.361	1.72914	2.09658e-05	0.000131287	FOS	14	75278774	75282230	+	3238	protein_coding	Fos proto-oncogene, AP-1 transcription factor subunit [Source:HGNC Symbol;Acc:HGNC:3796]
ENSG00000128262	34.5944	20.9951	43.4305	70.2715	91.3439	99.1205	33.0067	86.912	-1.39475	2.13444e-05	0.000133524	POM121L9P	22	24251828	24265525	+	5137	transcribed_unprocessed_pseudogene	POM121 transmembrane nucleoporin like 9, pseudogene [Source:HGNC Symbol;Acc:HGNC:30080]
ENSG00000264769	110.941	51.9879	79.9515	151.723	181.574	164.892	80.96	166.063	-1.04328	2.21341e-05	0.000138034	AC145207.8	17	81922899	81924511	+	563	antisense	novel transcript, antisense MAFG
ENSG00000274383	106.169	96.9775	63.1716	39.927	23.393	37.9808	88.7727	33.7669	1.37795	2.2139e-05	0.000138034	AC103691.1	15	64950916	64951435	-	520	antisense	novel transcript, antisense to ANKDD1A
ENSG00000280035	7.15745	0.999768	5.92234	31.143	35.6464	25.0117	4.69319	30.6004	-2.72739	2.42445e-05	0.000149668	AC011676.5	8	141224288	141226947	-	2660	TEC	TEC
ENSG00000275703	69.1887	56.9868	40.4693	17.5679	15.5953	18.5272	55.5483	17.2301	1.68023	2.49867e-05	0.000153895	U47924.3	12	6899752	6900212	+	461	lincRNA	novel transcript
ENSG00000184845	41.7518	35.9917	37.5081	91.0335	62.3812	149.144	38.4172	100.853	-1.39867	2.50841e-05	0.000154342	DRD1	5	175440039	175444208	-	4054	protein_coding	dopamine receptor D1 [Source:HGNC Symbol;Acc:HGNC:3020]
ENSG00000188293	19.0865	26.9937	19.7411	3.19416	2.2279	0	21.9405	1.80735	3.57914	2.70254e-05	0.000164826	IGFL1	19	46229752	46231243	+	769	protein_coding	IGF like family member 1 [Source:HGNC Symbol;Acc:HGNC:24093]
ENSG00000204131	51.2951	37.9912	51.3269	106.206	95.7997	101.9	46.8711	101.302	-1.11647	3.31734e-05	0.000198258	NHSL2	X	71910818	72161750	+	17706	protein_coding	NHS like 2 [Source:HGNC Symbol;Acc:HGNC:33737]
ENSG00000105605	91.854	93.9782	50.3399	21.5606	27.8488	36.128	78.724	28.5125	1.46731	3.40764e-05	0.000202942	CACNG7	19	53909335	53943941	+	2800	protein_coding	calcium voltage-gated channel auxiliary subunit gamma 7 [Source:HGNC Symbol;Acc:HGNC:13626]
ENSG00000211896	4.77164	3.99907	1.97411	25.5533	43.4441	14.8218	3.58161	27.9397	-2.97381	3.60873e-05	0.000214102	IGHG1	14	105736343	105743071	-	2762	IG_C_gene	immunoglobulin heavy constant gamma 1 (G1m marker) [Source:HGNC Symbol;Acc:HGNC:5525]
ENSG00000105499	103.783	94.978	93.7703	48.7109	49.0138	36.128	97.5105	44.6176	1.12756	3.61914e-05	0.000214652	PLA2G4C	19	48047843	48110817	-	6613	protein_coding	phospholipase A2 group IVC [Source:HGNC Symbol;Acc:HGNC:9037]
ENSG00000204941	90.6611	88.9794	66.1328	42.3226	31.1906	19.4536	81.9244	30.9889	1.39253	3.73543e-05	0.000221129	PSG5	19	43166256	43186536	-	4678	protein_coding	pregnancy specific beta-1-glycoprotein 5 [Source:HGNC Symbol;Acc:HGNC:9522]
ENSG00000198237	7.15745	0.999768	3.94822	37.5314	74.6347	4.6318	4.03515	38.9326	-3.29437	4.08701e-05	0.00023982	AC131392.1	5	69875271	69920867	+	633	unprocessed_pseudogene	glucuronidase, beta (GUSB) pseudogene
ENSG00000169439	54.8738	41.9903	60.2104	88.6379	100.256	179.714	52.3582	122.869	-1.23138	4.3722e-05	0.000254405	SDC2	8	96493351	96611780	+	4536	protein_coding	syndecan 2 [Source:HGNC Symbol;Acc:HGNC:10659]
ENSG00000167083	70.3816	60.9859	66.1328	29.546	26.7348	14.8218	65.8334	23.7008	1.47059	4.45346e-05	0.000258812	GNGT2	17	49202791	49210574	-	1689	protein_coding	G protein subunit gamma transducin 2 [Source:HGNC Symbol;Acc:HGNC:4412]
ENSG00000266302	33.4015	58.9863	60.2104	139.744	120.307	87.0778	50.8661	115.71	-1.17779	4.60526e-05	0.000267219	AC098850.3	17	16690261	16804453	+	8802	protein_coding	novel transcript
ENSG00000128165	109.748	83.9805	82.9127	35.9343	52.3557	32.4226	92.2136	40.2375	1.2048	5.20735e-05	0.000298916	ADM2	22	50481556	50486440	+	4276	protein_coding	adrenomedullin 2 [Source:HGNC Symbol;Acc:HGNC:28898]
ENSG00000260528	4.77164	0.999768	3.94822	6.38832	84.6602	15.7481	3.23988	35.5989	-3.46368	5.64616e-05	0.000321252	FAM157C	16	90102271	90178344	+	4524	lincRNA	family with sequence similarity 157 member C [Source:HGNC Symbol;Acc:HGNC:34081]
ENSG00000254852	59.6455	42.99	2.96117	5.58978	1.11395	3.70544	35.1989	3.46972	3.29247	5.75738e-05	0.000326922	NPIPA2	16	14748066	14765413	+	1428	protein_coding	nuclear pore complex interacting protein family member A2 [Source:HGNC Symbol;Acc:HGNC:41979]
ENSG00000158825	69.1887	63.9852	51.3269	20.762	30.0767	9.2636	61.5003	20.0341	1.63138	6.11501e-05	0.000345412	CDA	1	20588948	20618908	+	963	protein_coding	cytidine deaminase [Source:HGNC Symbol;Acc:HGNC:1712]
ENSG00000260855	35.7873	36.9914	48.3657	78.2569	75.7486	136.175	40.3815	96.7268	-1.2578	7.01597e-05	0.000390768	AL591848.4	1	246772301	246775772	+	3472	lincRNA	novel transcript
ENSG00000231924	64.4171	53.9875	59.2234	21.5606	25.6209	19.4536	59.2093	22.2117	1.41923	7.71769e-05	0.000427564	PSG1	19	42866464	42879822	-	4961	protein_coding	pregnancy specific beta-1-glycoprotein 1 [Source:HGNC Symbol;Acc:HGNC:9514]
ENSG00000279476	2.38582	6.99838	8.8835	36.7328	35.6464	22.2326	6.08923	31.5373	-2.34468	9.0724e-05	0.000495873	AC092139.3	16	81517824	81520617	+	2794	TEC	novel transcript
ENSG00000283413	47.7164	51.9879	63.1716	118.982	90.23	122.28	54.292	110.497	-1.02547	9.08252e-05	0.000496282	AC008703.1	5	159484130	159511687	-	1174	lincRNA	novel transcript
ENSG00000254367	35.7873	28.9933	47.3787	79.854	82.4323	92.636	37.3864	84.9741	-1.18227	9.51692e-05	0.000517453	AC087269.1	8	8723693	8782479	-	925	lincRNA	novel transcript
ENSG00000149599	50.1022	29.993	27.6376	7.9854	6.6837	11.1163	35.9109	8.59514	2.04949	9.66633e-05	0.000524967	DUSP15	20	31847637	31870747	-	3791	protein_coding	dual specificity phosphatase 15 [Source:HGNC Symbol;Acc:HGNC:16236]
ENSG00000134121	11.9291	20.9951	18.7541	52.7036	50.1278	50.9498	17.2261	51.2604	-1.56226	0.000103332	0.000556829	CHL1	3	196596	409417	+	11861	protein_coding	cell adhesion molecule L1 like [Source:HGNC Symbol;Acc:HGNC:1939]
ENSG00000197558	34.5944	29.993	53.301	82.2496	104.711	82.446	39.2961	89.8023	-1.18427	0.000113698	0.000605895	SSPO	7	149776042	149833979	+	21144	protein_coding	SCO-spondin [Source:HGNC Symbol;Acc:HGNC:21998]
ENSG00000120057	95.4327	101.976	86.8609	45.5168	44.558	49.0971	94.7567	46.3906	1.02932	0.000122427	0.000647255	SFRP5	10	97766751	97771952	-	1836	protein_coding	secreted frizzled related protein 5 [Source:HGNC Symbol;Acc:HGNC:10779]
ENSG00000183018	57.2596	31.9926	53.301	19.165	11.1395	12.969	47.5177	14.4245	1.69968	0.000125666	0.00066307	SPNS2	17	4498838	4539035	+	4111	protein_coding	sphingolipid transporter 2 [Source:HGNC Symbol;Acc:HGNC:26992]
ENSG00000230109	19.0865	26.9937	30.5987	55.8978	64.6091	75.0352	25.5597	65.1807	-1.33978	0.000140042	0.000730293	AL158209.1	10	21340233	21372950	-	439	lincRNA	novel transcript
ENSG00000260597	16.7007	13.9968	18.7541	51.9051	42.3301	50.9498	16.4838	48.395	-1.55719	0.000141536	0.000737262	AC012531.1	12	54019910	54022589	+	2680	lincRNA	novel transcript
ENSG00000261641	73.9604	67.9842	87.848	24.7547	32.3046	41.6862	76.5975	32.9152	1.22475	0.000144036	0.000749452	AL031600.3	16	1445343	1446519	+	1124	antisense	novel transcript, antisense to CLCN7
ENSG00000239653	16.7007	17.9958	16.78	47.9124	54.5836	45.3916	17.1588	49.2959	-1.51915	0.000147995	0.000766647	PSMD6-AS2	3	64004022	64012148	+	2456	antisense	PSMD6 antisense RNA 2 [Source:HGNC Symbol;Acc:HGNC:44125]
ENSG00000174521	36.9802	19.9954	16.78	0	4.4558	5.55816	24.5852	3.33799	2.92839	0.000150864	0.000780214	TTC9B	19	40216058	40218399	-	2342	protein_coding	tetratricopeptide repeat domain 9B [Source:HGNC Symbol;Acc:HGNC:26395]
ENSG00000162639	29.8227	35.9917	28.6246	10.381	7.79765	1.85272	31.4797	6.67713	2.22669	0.000159558	0.000820424	HENMT1	1	108648290	108661526	-	2426	protein_coding	HEN methyltransferase 1 [Source:HGNC Symbol;Acc:HGNC:26400]
ENSG00000263968	10.7362	9.99768	20.7282	48.7109	52.3557	35.2017	13.8207	45.4228	-1.70558	0.000183564	0.000928823	RN7SL381P	16	85659378	85659675	+	298	misc_RNA	RNA, 7SL, cytoplasmic 381, pseudogene [Source:HGNC Symbol;Acc:HGNC:46397]
ENSG00000267257	44.1376	37.9912	37.5081	79.854	70.1789	110.237	39.879	86.7566	-1.12709	0.00019295	0.000972116	AC105105.1	18	58535415	58538552	+	2553	antisense	novel transcript, antisense to ALPK2
ENSG00000285155	41.7518	49.9884	50.3399	89.4364	91.3439	105.605	47.36	95.4618	-1.00723	0.000195447	0.000983111	AC092153.1	2	160141981	160271888	-	2183	processed_transcript	novel transcript
ENSG00000257732	59.6455	48.9886	59.2234	23.9562	15.5953	24.0854	55.9525	21.2123	1.38546	0.0002116	0.0010525	AC089983.1	12	104262314	104280722	-	701	antisense	novel transcript, antisense to TXNRD1
ENSG00000276603	15.5078	21.9949	7.89645	39.1284	44.558	58.3607	15.1331	47.349	-1.64667	0.000270853	0.00131443	AL109614.1	20	37526642	37527060	-	419	sense_intronic	novel transcript, sense intronic to BLCAP
ENSG00000257315	2.38582	6.99838	0.987056	29.546	20.0511	19.4536	3.45708	23.0169	-2.72744	0.000271616	0.00131677	ZBED6	1	203795714	203854999	+	12481	protein_coding	zinc finger BED-type containing 6 [Source:HGNC Symbol;Acc:HGNC:33273]
ENSG00000235499	16.7007	33.9921	44.4175	96.6233	59.0394	78.7406	31.7035	78.1344	-1.29327	0.000320542	0.00152671	AC073046.1	2	73985132	73986343	+	390	lincRNA	novel transcript (LOC100132318)
ENSG00000140519	128.834	72.9831	116.473	33.5387	63.4952	52.8025	106.097	49.9454	1.09671	0.000321715	0.00153191	RHCG	15	89471398	89496613	-	2607	protein_coding	Rh family C glycoprotein [Source:HGNC Symbol;Acc:HGNC:18140]
ENSG00000131668	77.5391	67.9842	58.2363	27.9489	20.0511	37.9808	67.9199	28.6603	1.23335	0.000352402	0.00166763	BARX1	9	93951622	93955372	-	1777	protein_coding	BARX homeobox 1 [Source:HGNC Symbol;Acc:HGNC:955]
ENSG00000253307	9.54327	3.99907	6.90939	26.3518	28.9627	29.6435	6.81725	28.3193	-2.07069	0.000382694	0.00179671	AC011676.1	8	141252286	141253292	-	397	antisense	novel transcript
ENSG00000213030	82.3107	96.9775	65.1457	22.3591	30.0767	52.8025	81.478	35.0794	1.21886	0.000430452	0.00199593	CGB8	19	49047638	49049106	-	882	protein_coding	chorionic gonadotropin subunit beta 8 [Source:HGNC Symbol;Acc:HGNC:16453]
ENSG00000236438	94.2398	46.9891	43.4305	126.169	85.7742	187.125	61.5531	133.023	-1.1253	0.000447767	0.00206752	FAM157A	3	198153287	198222513	+	7091	transcribed_unprocessed_pseudogene	family with sequence similarity 157 member A [Source:HGNC Symbol;Acc:HGNC:34079]
ENSG00000177096	2.38582	4.99884	1.97411	15.9708	18.9372	25.9381	3.11959	20.282	-2.68909	0.000455223	0.00209626	PHETA2	22	42074251	42079441	+	2451	protein_coding	PH domain containing endocytic trafficking adaptor 2 [Source:HGNC Symbol;Acc:HGNC:27161]
ENSG00000277437	0	1.99954	3.94822	9.58248	13.3674	36.128	1.98259	19.6926	-3.25846	0.000457037	0.0021041	MIR3687-1	21	8208844	8208904	+	61	miRNA	microRNA 3687-1 [Source:HGNC Symbol;Acc:HGNC:38946]
ENSG00000273090	34.5944	17.9958	47.3787	82.2496	65.7231	84.2988	33.323	77.4238	-1.21934	0.000481105	0.00220084	AC007378.1	2	36513255	36513732	-	478	antisense	novel transcript
ENSG00000149256	2.38582	4.99884	3.94822	35.1357	22.279	11.1163	3.77763	22.8437	-2.58507	0.000494221	0.00225424	TENM4	11	78652831	79440948	-	16330	protein_coding	teneurin transmembrane protein 4 [Source:HGNC Symbol;Acc:HGNC:29945]
ENSG00000168427	63.2242	35.9917	47.3787	13.5752	17.8232	22.2326	48.8648	17.877	1.45181	0.000521298	0.00236681	KLHL30	2	238138722	238152947	+	3726	protein_coding	kelch like family member 30 [Source:HGNC Symbol;Acc:HGNC:24770]
ENSG00000112245	7.15745	11.9972	11.8447	37.5314	34.5325	31.4962	10.3331	34.52	-1.72867	0.000526813	0.00238705	PTP4A1	6	63521746	63583377	+	5281	protein_coding	protein tyrosine phosphatase type IVA, member 1 [Source:HGNC Symbol;Acc:HGNC:9634]
ENSG00000268713	85.8895	78.9817	76.0033	43.1211	44.558	29.6435	80.2915	39.1076	1.03828	0.000526903	0.00238705	AC005261.3	19	57261354	57262738	+	1385	lincRNA	novel transcript
ENSG00000198223	63.2242	69.9838	58.2363	23.1576	21.1651	37.9808	63.8148	27.4345	1.21452	0.000569344	0.00255585	CSF2RA	X	1268800	1310381	+	3830	protein_coding	colony stimulating factor 2 receptor alpha subunit [Source:HGNC Symbol;Acc:HGNC:2435]
ENSG00000237330	22.6653	12.997	24.6764	2.39562	4.4558	3.70544	20.1129	3.51895	2.53838	0.000571567	0.00256459	RNF223	1	1070966	1074307	-	1902	protein_coding	ring finger protein 223 [Source:HGNC Symbol;Acc:HGNC:40020]
ENSG00000153294	89.4682	62.9854	80.9386	43.1211	38.9883	27.7908	77.7974	36.6334	1.08179	0.000588203	0.00262917	ADGRF4	6	47685864	47722021	+	3391	protein_coding	adhesion G protein-coupled receptor F4 [Source:HGNC Symbol;Acc:HGNC:19011]
ENSG00000157613	47.7164	40.9905	55.2751	23.1576	13.3674	17.6008	47.994	18.042	1.39538	0.000623182	0.0027677	CREB3L1	11	46277661	46321422	+	4037	protein_coding	cAMP responsive element binding protein 3 like 1 [Source:HGNC Symbol;Acc:HGNC:18856]
ENSG00000164532	26.244	38.991	53.301	92.6306	83.5463	74.1088	39.512	83.4286	-1.06915	0.000658924	0.00290305	TBX20	7	35202430	35254147	-	1875	protein_coding	T-box 20 [Source:HGNC Symbol;Acc:HGNC:11598]
ENSG00000241111	7.15745	3.99907	3.94822	20.762	17.8232	32.4226	5.03492	23.6693	-2.25506	0.000697515	0.00305369	PRICKLE2-AS1	3	64067964	64103131	+	6505	antisense	PRICKLE2 antisense RNA 1 [Source:NCBI gene;Acc:100652759]
ENSG00000134899	46.5235	34.9919	50.3399	72.6671	126.99	75.9615	43.9517	91.873	-1.0569	0.00070531	0.00308565	ERCC5	13	102807146	102876001	+	8242	protein_coding	ERCC excision repair 5, endonuclease [Source:HGNC Symbol;Acc:HGNC:3437]
ENSG00000153563	60.8384	63.9852	54.2881	20.762	30.0767	28.7172	59.7039	26.5186	1.1804	0.000722837	0.00314617	CD8A	2	86784610	86808396	-	3634	protein_coding	CD8a molecule [Source:HGNC Symbol;Acc:HGNC:1706]
ENSG00000228022	19.0865	9.99768	20.7282	1.59708	3.34185	1.85272	16.6041	2.26388	2.91037	0.00072791	0.00316458	HCG20	6	30766825	30792250	+	1371	lincRNA	HLA complex group 20 [Source:HGNC Symbol;Acc:HGNC:31334]
ENSG00000189223	62.0313	59.9861	51.3269	24.7547	32.3046	16.6745	57.7814	24.5779	1.24178	0.000754502	0.0032673	PAX8-AS1	2	113211522	113276581	+	17274	processed_transcript	PAX8 antisense RNA 1 [Source:HGNC Symbol;Acc:HGNC:49271]
ENSG00000234373	31.0156	45.9893	36.5211	85.4437	73.5207	72.2561	37.842	77.0735	-1.023	0.000820072	0.00352109	SNX18P7	9	33576380	33577014	+	635	processed_pseudogene	sorting nexin 18 pseudogene 7 [Source:HGNC Symbol;Acc:HGNC:39615]
ENSG00000260428	87.0824	101.976	68.1069	48.7109	28.9627	47.2444	85.7219	41.6393	1.0292	0.000824777	0.00353729	SCX	8	144266560	144268481	+	999	protein_coding	scleraxis bHLH transcription factor [Source:HGNC Symbol;Acc:HGNC:32322]
ENSG00000144843	38.1731	48.9886	30.5987	11.1796	18.9372	10.19	39.2535	13.4356	1.56622	0.000827891	0.0035474	ADPRH	3	119579268	119589945	+	4615	protein_coding	ADP-ribosylarginine hydrolase [Source:HGNC Symbol;Acc:HGNC:269]
ENSG00000183876	67.9958	44.9896	55.2751	25.5533	22.279	24.0854	56.0868	23.9725	1.21817	0.00084196	0.00360274	ARSI	5	150296343	150339307	-	3269	protein_coding	arylsulfatase family member I [Source:HGNC Symbol;Acc:HGNC:32521]
ENSG00000101198	69.1887	52.9877	61.1975	27.9489	24.5069	30.5699	61.1246	27.6752	1.1365	0.000868546	0.00370466	NKAIN4	20	63240784	63272694	-	2668	protein_coding	sodium/potassium transporting ATPase interacting 4 [Source:HGNC Symbol;Acc:HGNC:16191]
ENSG00000275413	22.6653	21.9949	18.7541	5.58978	3.34185	4.6318	21.1381	4.52114	2.20342	0.000995424	0.00418677	AC002553.2	17	16023323	16023653	-	331	antisense	novel transcript, antisense to TTC19
ENSG00000166428	120.484	75.9824	80.9386	26.3518	52.3557	54.6552	92.4683	44.4542	1.064	0.00101143	0.00423982	PLD4	14	104924713	104937790	+	6977	protein_coding	phospholipase D family member 4 [Source:HGNC Symbol;Acc:HGNC:23792]
ENSG00000124507	11.9291	9.99768	7.89645	39.1284	31.1906	25.9381	9.94107	32.0857	-1.70218	0.00101754	0.00426081	PACSIN1	6	34466061	34535231	+	4807	protein_coding	protein kinase C and casein kinase substrate in neurons 1 [Source:HGNC Symbol;Acc:HGNC:8570]
ENSG00000139239	1146.39	972.774	449.11	346.566	311.906	376.102	856.09	344.858	1.31118	0.00102645	0.00429414	RPL14P1	12	62965325	62965969	+	645	processed_pseudogene	ribosomal protein L14 pseudogene 1 [Source:HGNC Symbol;Acc:HGNC:31384]
ENSG00000095370	25.0511	21.9949	8.8835	1.59708	5.56975	1.85272	18.6432	3.00652	2.68546	0.001034	0.00432088	SH2D3C	9	127738317	127778741	-	4659	protein_coding	SH2 domain containing 3C [Source:HGNC Symbol;Acc:HGNC:16884]
ENSG00000259375	9.54327	11.9972	21.7152	37.5314	50.1278	37.0544	14.4186	41.5712	-1.51012	0.00105362	0.00439897	AC087286.3	15	85579046	85580178	-	953	antisense	novel transcript, antisense to AKAP13
ENSG00000267305	5.96455	3.99907	3.94822	12.7766	16.7093	40.7598	4.63728	23.4152	-2.34806	0.00106484	0.00444085	AL592148.2	1	222510169	222519732	-	372	unprocessed_pseudogene	general transcription factor IIi (GTF2I) pseudogene
ENSG00000279861	67.9958	73.9828	41.4564	38.3299	14.4814	17.6008	61.145	23.4707	1.35685	0.00107458	0.00447712	AC073548.1	19	47487638	47489519	-	1882	TEC	TEC
ENSG00000241549	35.7873	30.9928	16.78	59.0919	71.2928	58.3607	27.8533	62.9151	-1.18227	0.00107683	0.00448488	GUSBP2	6	26871484	26956554	-	2071	transcribed_unprocessed_pseudogene	glucuronidase, beta pseudogene 2 [Source:HGNC Symbol;Acc:HGNC:18792]
ENSG00000224417	16.7007	17.9958	22.7023	42.3226	43.4441	57.4343	19.1329	47.7337	-1.31418	0.00109311	0.00454361	AL606970.1	6	168298069	168302114	-	2559	sense_intronic	novel transcript
ENSG00000102409	50.1022	30.9928	40.4693	14.3737	15.5953	14.8218	40.5214	14.9303	1.43867	0.00110349	0.00457984	BEX4	X	103215092	103217246	+	1328	protein_coding	brain expressed X-linked 4 [Source:HGNC Symbol;Acc:HGNC:25475]
ENSG00000162894	47.7164	41.9903	63.1716	19.165	23.393	22.2326	50.9594	21.5968	1.24574	0.00118819	0.00488357	FCMR	1	206904386	206923247	-	2348	protein_coding	Fc fragment of IgM receptor [Source:HGNC Symbol;Acc:HGNC:14315]
ENSG00000260798	4.77164	4.99884	5.92234	18.3664	33.4185	17.6008	5.23094	23.1286	-2.13063	0.00126071	0.00513993	AC099314.1	16	68814330	68823526	-	562	antisense	novel transcript, antisense to CDH1
ENSG00000260947	26.244	33.9921	40.4693	84.6452	53.4696	74.1088	33.5685	70.7412	-1.07513	0.00128	0.00520274	AL356489.2	9	33697459	33700986	+	3528	lincRNA	novel transcript
ENSG00000241547	5.96455	12.997	8.8835	27.1503	38.9883	26.8644	9.28168	31.001	-1.72042	0.00139404	0.00559825	ACTG1P20	1	27325329	27325796	+	468	processed_pseudogene	actin gamma 1 pseudogene 20 [Source:HGNC Symbol;Acc:HGNC:51500]
ENSG00000275882	391.274	47.9889	606.052	45.5168	36.7604	55.5816	348.438	45.9529	2.92202	0.00142965	0.00572531	IKBKGP1	X	154639978	154648275	-	1073	unprocessed_pseudogene	inhibitor of nuclear factor kappa B kinase subunit gamma pseudogene 1 [Source:HGNC Symbol;Acc:HGNC:24455]
ENSG00000241388	17.8936	11.9972	17.767	39.927	34.5325	50.0234	15.886	41.4943	-1.39189	0.00148461	0.00591886	HNF1A-AS1	12	120941728	120980965	-	4671	processed_transcript	HNF1A antisense RNA 1 [Source:HGNC Symbol;Acc:HGNC:26785]
ENSG00000120054	4.77164	9.99768	7.89645	31.143	26.7348	23.159	7.55526	27.0123	-1.82519	0.00151857	0.00603242	CPN1	10	100042193	100081877	-	1887	protein_coding	carboxypeptidase N subunit 1 [Source:HGNC Symbol;Acc:HGNC:2312]
ENSG00000111885	21.4724	23.9944	27.6376	46.3153	59.0394	58.3607	24.3681	54.5718	-1.1551	0.00155319	0.00615432	MAN1A1	6	119177209	119349761	-	5014	protein_coding	mannosidase alpha class 1A member 1 [Source:HGNC Symbol;Acc:HGNC:6821]
ENSG00000222365	15.5078	17.9958	19.7411	32.7401	41.2162	63.9188	17.7483	45.9584	-1.3665	0.00156909	0.00620945	SNORD12B	20	49280319	49280409	+	91	snoRNA	small nucleolar RNA, C/D box 12B [Source:HGNC Symbol;Acc:HGNC:33573]
ENSG00000177989	48.9093	55.987	39.4822	15.1723	26.7348	18.5272	48.1262	20.1448	1.27298	0.00160804	0.00633617	ODF3B	22	50529710	50532580	-	2301	protein_coding	outer dense fiber of sperm tails 3B [Source:HGNC Symbol;Acc:HGNC:34388]
ENSG00000135549	20.2795	35.9917	61.1975	15.9708	14.4814	7.41088	39.1562	12.621	1.63878	0.0016385	0.0064327	PKIB	6	122471917	122726373	+	3432	protein_coding	cAMP-dependent protein kinase inhibitor beta [Source:HGNC Symbol;Acc:HGNC:9018]
ENSG00000277368	27.4369	38.991	27.6376	8.78394	13.3674	9.2636	31.3551	10.4716	1.59952	0.0017502	0.00683666	AL138966.2	13	26222191	26222654	+	464	antisense	novel transcript, antisense to ring finger protein (C3H2C3 type) 6
ENSG00000215630	9.54327	10.9975	12.8317	32.7401	22.279	46.318	11.1242	33.779	-1.60217	0.00177512	0.00691813	GUSBP9	5	71197646	71208130	-	584	unprocessed_pseudogene	glucuronidase, beta pseudogene 9 [Source:HGNC Symbol;Acc:HGNC:42323]
ENSG00000117245	77.5391	56.9868	63.1716	15.9708	28.9627	43.5389	65.8992	29.4908	1.16607	0.00191619	0.00740939	KIF17	1	20664014	20718017	-	4470	protein_coding	kinesin family member 17 [Source:HGNC Symbol;Acc:HGNC:19167]
ENSG00000233221	13.122	24.9942	21.7152	3.9927	6.6837	2.77908	19.9438	4.48516	2.18352	0.00195918	0.00755845	AC133785.1	2	130830978	130836994	-	3412	antisense	novel transcript, antisense to ARHGEF4
ENSG00000236829	90.6611	78.9817	49.3528	31.9416	33.4185	41.6862	72.9985	35.6821	1.0286	0.00198298	0.007633	Z97634.1	16	382097	392960	+	2291	transcribed_processed_pseudogene	uncharacterized LOC100134368 [Source:NCBI gene;Acc:100134368]
ENSG00000164082	31.0156	38.991	29.6117	63.0846	51.2417	93.5624	33.2061	69.2962	-1.06288	0.00200058	0.0076942	GRM2	3	51707070	51718613	+	7096	protein_coding	glutamate metabotropic receptor 2 [Source:HGNC Symbol;Acc:HGNC:4594]
ENSG00000259845	4.77164	10.9975	3.94822	32.7401	18.9372	24.0854	6.57244	25.2542	-1.93959	0.00200085	0.0076942	HERC2P10	15	30815271	30844153	+	2393	unprocessed_pseudogene	hect domain and RLD 2 pseudogene 10 [Source:HGNC Symbol;Acc:HGNC:39056]
ENSG00000276863	13.122	7.99815	13.8188	27.1503	33.4185	39.8335	11.6463	33.4674	-1.52466	0.00221186	0.00842919	AC124319.3	17	80333841	80334366	-	526	antisense	novel transcript, antisense to RNF213
ENSG00000162511	21.4724	30.9928	30.5987	11.1796	8.9116	5.55816	27.688	8.54977	1.69185	0.00231836	0.00878857	LAPTM5	1	30732469	30757820	-	3274	protein_coding	lysosomal protein transmembrane 5 [Source:HGNC Symbol;Acc:HGNC:29612]
ENSG00000125285	17.8936	17.9958	6.90939	27.9489	51.2417	39.8335	14.2663	39.6747	-1.47736	0.00242772	0.009155	SOX21	13	94709622	94712399	-	2778	protein_coding	SRY-box 21 [Source:HGNC Symbol;Acc:HGNC:11197]
ENSG00000237356	25.0511	35.9917	19.7411	51.1065	66.837	56.508	26.928	58.1505	-1.10485	0.00245795	0.00925036	AL365295.1	14	53169054	53883740	+	3821	processed_transcript	novel transcript
ENSG00000120738	293.456	306.929	377.055	43.1211	38.9883	161.187	325.813	81.0987	2.00572	0.00246314	0.00926432	EGR1	5	138465490	138469315	+	3138	protein_coding	early growth response 1 [Source:HGNC Symbol;Acc:HGNC:3238]
ENSG00000269895	0	2.9993	1.97411	14.3737	18.9372	8.33724	1.65781	13.8827	-3.00905	0.00254244	0.00952612	AP000654.1	11	86833068	86837615	+	1192	lincRNA	novel transcript
ENSG00000186399	4.77164	11.9972	13.8188	42.3226	24.5069	28.7172	10.1959	31.8489	-1.63105	0.00255885	0.00957626	GOLGA8R	15	30403740	30414162	-	4433	protein_coding	golgin A8 family member R [Source:HGNC Symbol;Acc:HGNC:44407]
ENSG00000174473	10.7362	13.9968	12.8317	25.5533	32.3046	47.2444	12.5216	35.0341	-1.47718	0.00260031	0.00971396	GALNTL6	4	171812254	173041559	+	9242	protein_coding	polypeptide N-acetylgalactosaminyltransferase like 6 [Source:HGNC Symbol;Acc:HGNC:33844]
ENSG00000142185	27.4369	34.9919	34.547	13.5752	14.4814	3.70544	32.3253	10.5873	1.61786	0.0026333	0.00982545	TRPM2	21	44350163	44443081	+	6705	protein_coding	transient receptor potential cation channel subfamily M member 2 [Source:HGNC Symbol;Acc:HGNC:12339]
ENSG00000254872	9.54327	14.9965	9.87056	40.7255	25.6209	31.4962	11.4701	32.6142	-1.5088	0.00278435	0.0103111	AC139749.1	11	1049880	1055749	+	3443	lincRNA	uncharacterized LOC101927503 [Source:NCBI gene;Acc:101927503]
ENSG00000134259	25.0511	20.9951	24.6764	6.38832	8.9116	5.55816	23.5742	6.95269	1.77452	0.00284244	0.0105075	NGF	1	115285918	115338236	-	1047	protein_coding	nerve growth factor [Source:HGNC Symbol;Acc:HGNC:7808]
ENSG00000177103	57.2596	81.981	76.0033	37.5314	47.8999	19.4536	71.748	34.9616	1.04855	0.0028549	0.0105473	DSCAML1	11	117427773	117817525	-	7035	protein_coding	DS cell adhesion molecule like 1 [Source:HGNC Symbol;Acc:HGNC:14656]
ENSG00000164197	28.6298	23.9944	19.7411	64.6817	33.4185	63.9188	24.1218	54.0064	-1.17728	0.00289938	0.0106927	RNF180	5	64165844	64372869	+	5434	protein_coding	ring finger protein 180 [Source:HGNC Symbol;Acc:HGNC:27752]
ENSG00000227885	0	1.99954	2.96117	15.9708	10.0256	13.8954	1.65357	13.2972	-2.95879	0.00294318	0.0108329	AL590652.1	6	53740749	53794274	-	2374	processed_transcript	novel transcript
ENSG00000025708	76.3462	47.9889	57.2493	28.7474	36.7604	21.3063	60.5281	28.938	1.06807	0.00299744	0.0110088	TYMP	22	50525752	50530056	-	3320	protein_coding	thymidine phosphorylase [Source:HGNC Symbol;Acc:HGNC:3148]
ENSG00000181143	21.4724	18.9956	2.96117	46.3153	38.9883	38.9071	14.4764	41.4036	-1.53359	0.00302776	0.0111049	MUC16	19	8848844	8981342	-	43830	protein_coding	mucin 16, cell surface associated [Source:HGNC Symbol;Acc:HGNC:15582]
ENSG00000277399	13.122	9.99768	12.8317	30.3445	35.6464	31.4962	11.9838	32.4957	-1.43977	0.0030797	0.011269	GPR179	17	38325530	38343847	-	8182	protein_coding	G protein-coupled receptor 179 [Source:HGNC Symbol;Acc:HGNC:31371]
ENSG00000225205	36.9802	41.9903	37.5081	12.7766	14.4814	20.3799	38.8262	15.8793	1.29295	0.00313445	0.0114358	AC078883.1	2	172480840	172556596	-	2447	antisense	novel transcript
ENSG00000111305	16.7007	29.993	27.6376	6.38832	6.6837	9.2636	24.7771	7.44521	1.74086	0.00315161	0.0114895	GSG1	12	13083560	13103683	-	3005	protein_coding	germ cell associated 1 [Source:HGNC Symbol;Acc:HGNC:19716]
ENSG00000280435	17.8936	7.99815	9.87056	24.7547	63.4952	22.2326	11.9208	36.8275	-1.63067	0.0031566	0.0115032	AC006058.4	3	44115818	44117487	-	1670	TEC	TEC
ENSG00000189014	27.4369	30.9928	24.6764	58.2934	52.3557	58.3607	27.702	56.3366	-1.02596	0.00317578	0.0115641	SHLD2P3	10	47689707	47730436	+	2712	unprocessed_pseudogene	shieldin complex subunit 2 pseudogene 3 [Source:HGNC Symbol;Acc:HGNC:34038]
ENSG00000231156	69.1887	52.9877	41.4564	12.7766	22.279	35.2017	54.5443	23.4191	1.22356	0.00323739	0.0117496	AC093702.1	2	45013214	45013668	-	367	lincRNA	novel transcript
ENSG00000110852	31.0156	21.9949	29.6117	11.9781	8.9116	5.55816	27.5407	8.81595	1.63122	0.00324174	0.0117629	CLEC2B	12	9852984	9870136	-	2638	protein_coding	C-type lectin domain family 2 member B [Source:HGNC Symbol;Acc:HGNC:2053]
ENSG00000137880	28.6298	35.9917	38.4952	11.1796	20.0511	5.55816	34.3722	12.2629	1.51299	0.00328728	0.0119146	GCHFR	15	40764020	40767710	+	1531	protein_coding	GTP cyclohydrolase I feedback regulator [Source:HGNC Symbol;Acc:HGNC:4194]
ENSG00000275757	3.57873	10.9975	4.93528	19.165	18.9372	132.469	6.50382	56.8572	-3.12162	0.00339506	0.0122436	RNA5-8SN2	KI270733.1	173956	174108	+	153	rRNA	RNA, 5.8S ribosomal N2 [Source:HGNC Symbol;Acc:HGNC:53521]
ENSG00000273443	33.4015	50.9882	43.4305	19.165	16.7093	19.4536	42.6067	18.4426	1.20807	0.0035398	0.0127191	AL645608.8	1	1062208	1063288	-	829	lincRNA	novel transcript
ENSG00000229425	31.0156	19.9954	35.534	67.8759	61.2673	49.0971	28.8483	59.4134	-1.04538	0.00357364	0.0128161	AJ009632.2	21	15370500	15627342	-	8941	lincRNA	uncharacterized LOC101927745 [Source:NCBI gene;Acc:101927745]
ENSG00000235927	40.5589	34.9919	46.3916	19.9635	17.8232	13.8954	40.6475	17.2274	1.23569	0.00359543	0.012877	NEXN-AS1	1	77881348	77889539	-	2292	antisense	NEXN antisense RNA 1 [Source:HGNC Symbol;Acc:HGNC:31983]
ENSG00000266124	14.3149	12.997	17.767	47.1138	40.1022	26.8644	15.0263	38.0268	-1.33957	0.00360126	0.0128955	MIR5587	16	535316	535368	+	53	miRNA	microRNA 5587 [Source:HGNC Symbol;Acc:HGNC:43508]
ENSG00000248206	33.4015	26.9937	21.7152	51.1065	66.837	50.9498	27.3701	56.2978	-1.04316	0.00374621	0.0133685	AC074194.1	4	183987678	183988750	+	622	sense_intronic	novel transcript
ENSG00000278887	67.9958	37.9912	35.534	20.762	18.9372	21.3063	47.1737	20.3352	1.20342	0.0037584	0.0134044	AC106782.7	16	30205418	30206927	+	988	transcribed_unprocessed_pseudogene	SLX1 structure-specific endonuclease subunit homolog A (S. cerevisiae) (SLX1A) pseudogene
ENSG00000237264	38.1731	39.9907	54.2881	19.165	22.279	17.6008	44.1506	19.6816	1.17359	0.00377115	0.0134422	FTH1P11	8	81521682	81522232	-	551	processed_pseudogene	ferritin heavy chain 1 pseudogene 11 [Source:HGNC Symbol;Acc:HGNC:3981]
ENSG00000072163	52.488	55.987	67.1198	32.7401	34.5325	17.6008	58.5316	28.2911	1.05386	0.0037833	0.0134778	LIMS2	2	127638381	127681786	-	8487	protein_coding	LIM zinc finger domain containing 2 [Source:HGNC Symbol;Acc:HGNC:16084]
ENSG00000250461	52.488	85.9801	38.4952	178.074	116.965	62.0661	58.9877	119.035	-1.01472	0.00383238	0.0136293	AC122718.1	5	61375112	61375855	+	744	processed_pseudogene	family with sequence similarity 133, member B (FAM133B) pseudogene
ENSG00000239268	14.3149	7.99815	18.7541	40.7255	34.5325	31.4962	13.689	35.5847	-1.38124	0.00406306	0.0143598	AC092691.1	3	117672154	117997592	-	554	lincRNA	novel transcript
ENSG00000105784	9.54327	7.99815	3.94822	20.762	24.5069	25.0117	7.16321	23.4269	-1.72167	0.00467506	0.0162576	RUNDC3B	7	87627548	87832296	+	4710	protein_coding	RUN domain containing 3B [Source:HGNC Symbol;Acc:HGNC:30286]
ENSG00000138100	47.7164	52.9877	40.4693	27.1503	21.1651	16.6745	47.0578	21.6633	1.11178	0.00474098	0.0164364	TRIM54	2	27282392	27307439	+	2764	protein_coding	tripartite motif containing 54 [Source:HGNC Symbol;Acc:HGNC:16008]
ENSG00000074660	58.4525	42.99	35.534	28.7474	16.7093	12.0427	45.6589	19.1665	1.23274	0.00483881	0.0167368	SCARF1	17	1633858	1645747	-	4961	protein_coding	scavenger receptor class F member 1 [Source:HGNC Symbol;Acc:HGNC:16820]
ENSG00000224316	4.77164	3.99907	0	15.9708	30.0767	5.55816	2.92357	17.2019	-2.57673	0.00496944	0.0171442	GTF2IP5	7	65773620	65802067	+	731	unprocessed_pseudogene	general transcription factor IIi pseudogene 5 [Source:HGNC Symbol;Acc:HGNC:51717]
ENSG00000255301	29.8227	40.9905	49.3528	17.5679	23.393	7.41088	40.0553	16.1239	1.32853	0.00511724	0.0175751	AP002893.1	11	57476493	57477534	-	684	antisense	novel transcript
ENSG00000120457	35.7873	20.9951	17.767	11.1796	7.79765	2.77908	24.8498	7.2521	1.7577	0.00533207	0.0182328	KCNJ5	11	128891356	128921035	+	6109	protein_coding	potassium voltage-gated channel subfamily J member 5 [Source:HGNC Symbol;Acc:HGNC:6266]
ENSG00000273271	25.0511	50.9882	41.4564	18.3664	17.8232	12.969	39.1652	16.3862	1.26329	0.0053712	0.0183498	AP000254.1	21	31666728	31667247	-	520	antisense	novel transcript, antisense to SOD1
ENSG00000159763	31.0156	9.99768	7.89645	5.58978	2.2279	0	16.3033	2.60589	2.59257	0.00561896	0.0190884	PIP	7	143132077	143139746	+	585	protein_coding	prolactin induced protein [Source:HGNC Symbol;Acc:HGNC:8993]
ENSG00000185467	34.5944	50.9882	41.4564	23.1576	21.1651	11.1163	42.3463	18.4797	1.198	0.00568492	0.019274	KPNA7	7	99173574	99207506	-	1725	protein_coding	karyopherin subunit alpha 7 [Source:HGNC Symbol;Acc:HGNC:21839]
ENSG00000198788	2.38582	3.99907	7.89645	14.3737	23.393	19.4536	4.76045	19.0734	-1.9735	0.0057004	0.019316	MUC2	11	1074875	1110511	+	12667	protein_coding	mucin 2, oligomeric mucus/gel-forming [Source:HGNC Symbol;Acc:HGNC:7512]
ENSG00000169252	33.4015	26.9937	10.8576	9.58248	7.79765	1.85272	23.7509	6.41095	1.87771	0.00600184	0.0202277	ADRB2	5	148825245	148828687	+	3443	protein_coding	adrenoceptor beta 2 [Source:HGNC Symbol;Acc:HGNC:286]
ENSG00000198774	19.0865	13.9968	16.78	59.0919	50.1278	17.6008	16.6211	42.2735	-1.35222	0.00601989	0.0202813	RASSF9	12	85800697	85836570	-	5682	protein_coding	Ras association domain family member 9 [Source:HGNC Symbol;Acc:HGNC:15739]
ENSG00000258602	16.7007	12.997	11.8447	3.9927	1.11395	2.77908	13.8475	2.62858	2.34845	0.00605525	0.0203711	LINC01629	14	76959638	76965802	+	581	lincRNA	long intergenic non-protein coding RNA 1629 [Source:HGNC Symbol;Acc:HGNC:52260]
ENSG00000283071	23.8582	18.9956	36.5211	7.9854	13.3674	5.55816	26.4583	8.97032	1.58284	0.00611074	0.0205283	LBHD2	14	103084210	103090027	+	732	protein_coding	LBH domain containing 2 [Source:HGNC Symbol;Acc:HGNC:52384]
ENSG00000187952	5.96455	3.99907	0	3.19416	38.9883	16.6745	3.32121	19.619	-2.57927	0.00618729	0.0207446	HS6ST1P1	1	21428303	21429536	+	1234	processed_pseudogene	heparan sulfate 6-O-sulfotransferase 1 pseudogene 1 [Source:HGNC Symbol;Acc:HGNC:31835]
ENSG00000151655	20.2795	12.997	20.7282	47.1138	51.2417	26.8644	18.0015	41.74	-1.21467	0.00633252	0.0211633	ITIH2	10	7703269	7749520	+	3378	protein_coding	inter-alpha-trypsin inhibitor heavy chain 2 [Source:HGNC Symbol;Acc:HGNC:6167]
ENSG00000248664	25.0511	29.993	17.767	41.5241	63.4952	47.2444	24.2704	50.7545	-1.059	0.00637609	0.0212938	AC010273.1	5	69113112	69136394	-	946	antisense	novel transcript
ENSG00000133321	66.8029	38.991	32.5728	19.165	21.1651	22.2326	46.1222	20.8542	1.13926	0.00644148	0.0214892	RARRES3	11	63536809	63546462	+	1299	protein_coding	retinoic acid receptor responder 3 [Source:HGNC Symbol;Acc:HGNC:9869]
ENSG00000115850	7.15745	2.9993	8.8835	17.5679	15.5953	33.349	6.34675	22.1707	-1.81053	0.00648391	0.0216077	LCT	2	135787840	135837180	-	6586	protein_coding	lactase [Source:HGNC Symbol;Acc:HGNC:6530]
ENSG00000242082	5.96455	3.99907	10.8576	27.9489	12.2535	29.6435	6.94041	23.282	-1.74894	0.00705722	0.0232946	SLC5A4-AS1	22	32205115	32269666	+	876	antisense	SLC5A4 antisense RNA 1 [Source:HGNC Symbol;Acc:HGNC:53163]
ENSG00000157542	22.6653	9.99768	18.7541	32.7401	40.1022	45.3916	17.139	39.4113	-1.20907	0.00719414	0.0236715	KCNJ6	21	37607376	38121345	-	19965	protein_coding	potassium voltage-gated channel subfamily J member 6 [Source:HGNC Symbol;Acc:HGNC:6267]
ENSG00000163606	4.77164	3.99907	7.89645	17.5679	22.279	18.5272	5.55572	19.458	-1.7975	0.00731425	0.0240161	CD200R1	3	112921209	112975122	-	3905	protein_coding	CD200 receptor 1 [Source:HGNC Symbol;Acc:HGNC:24235]
ENSG00000251348	11.9291	1.99954	7.89645	23.1576	32.3046	16.6745	7.27503	24.0456	-1.74175	0.00733253	0.0240677	HSPD1P11	5	95768999	95770700	+	1702	processed_pseudogene	heat shock protein family D (Hsp60) member 1 pseudogene 11 [Source:HGNC Symbol;Acc:HGNC:35142]
ENSG00000270019	3.57873	6.99838	7.89645	15.9708	34.5325	14.8218	6.15785	21.775	-1.79364	0.00740888	0.0242927	AC110769.2	2	113888203	113889750	-	1548	lincRNA	novel transcript
ENSG00000232188	21.4724	17.9958	7.89645	0	0	7.41088	15.7882	2.47029	2.66378	0.00760241	0.0248228	AL354714.3	1	160931739	160934380	-	575	lincRNA	novel transcript
ENSG00000246451	10.7362	14.9965	7.89645	30.3445	32.3046	25.0117	11.2097	29.2203	-1.38003	0.00775133	0.0252348	AL049840.1	14	103682362	103684015	-	1404	antisense	novel transcript, antisense to KLC1
ENSG00000285601	45.3305	17.9958	14.8058	9.58248	8.9116	6.48452	26.0441	8.3262	1.63207	0.00788113	0.0255949	AC084262.2	8	29351292	29360222	+	3263	bidirectional_promoter_lncRNA	novel transcript
ENSG00000174225	33.4015	40.9905	37.5081	14.3737	18.9372	17.6008	37.3	16.9706	1.14623	0.00793678	0.0257438	ARL13A	X	100969708	100990829	+	1535	protein_coding	ADP ribosylation factor like GTPase 13A [Source:HGNC Symbol;Acc:HGNC:31709]
ENSG00000177359	32.2085	24.9942	16.78	42.3226	77.9765	37.9808	24.6609	52.76	-1.09678	0.0080641	0.0260761	AC024940.1	12	31111652	31201235	-	7202	transcribed_unprocessed_pseudogene	alpha-2-macroglobulin like 1 pseudogene [Source:NCBI gene;Acc:144203]
ENSG00000204882	8.35036	7.99815	0	15.1723	21.1651	26.8644	5.4495	21.0672	-1.96964	0.00814796	0.0263246	GPR20	8	141356500	141367267	-	1515	protein_coding	G protein-coupled receptor 20 [Source:HGNC Symbol;Acc:HGNC:4475]
ENSG00000099998	10.7362	15.9963	13.8188	31.9416	30.0767	35.2017	13.5171	32.4066	-1.25536	0.00825033	0.0266095	GGT5	22	24219654	24245142	-	6054	protein_coding	gamma-glutamyltransferase 5 [Source:HGNC Symbol;Acc:HGNC:4260]
ENSG00000224888	15.5078	22.9947	20.7282	35.9343	42.3301	48.1707	19.7436	42.145	-1.08463	0.0085187	0.0273573	AC138028.2	16	88731180	88741425	+	4797	antisense	uncharacterized LOC100289580 [Source:NCBI gene;Acc:100289580]
ENSG00000267595	2.38582	6.99838	1.97411	21.5606	23.393	6.48452	3.7861	17.146	-2.16352	0.00857789	0.0275191	AC060780.3	17	43168170	43168249	-	80	unprocessed_pseudogene	breast cancer 1, early onset (BRCA1) pseudogene
ENSG00000275665	14.3149	8.99791	8.8835	26.3518	20.0511	38.9071	10.7321	28.4367	-1.42205	0.00860323	0.0275903	AC006449.3	17	38715328	38720272	-	563	antisense	novel transcript, antisense to MLLT6
ENSG00000257594	19.0865	18.9956	29.6117	60.689	60.1533	26.8644	22.5646	49.2356	-1.11999	0.0089366	0.0285332	GALNT4	12	89519408	89524806	-	5399	protein_coding	polypeptide N-acetylgalactosaminyltransferase 4 [Source:HGNC Symbol;Acc:HGNC:4126]
ENSG00000215014	22.6653	10.9975	25.6635	38.3299	47.8999	42.6126	19.7754	42.9474	-1.11936	0.00899455	0.0286849	AL645728.1	1	1574102	1577075	+	2349	processed_transcript	novel transcript
ENSG00000256542	38.1731	22.9947	36.5211	15.9708	13.3674	11.1163	32.5629	13.4848	1.26377	0.00901021	0.0287168	AC148477.2	12	132277349	132280900	+	3039	antisense	novel transcript
ENSG00000269997	5.96455	4.99884	7.89645	23.9562	23.393	13.8954	6.28661	20.4148	-1.6962	0.00908678	0.0289289	AC068790.3	12	123966077	123966629	-	553	sense_intronic	novel transcript, sense intronic to CCDC92
ENSG00000139597	26.244	35.9917	40.4693	18.3664	14.4814	11.1163	34.235	14.6547	1.22191	0.00912637	0.0290253	N4BP2L1	13	32400723	32428311	-	6053	protein_coding	NEDD4 binding protein 2 like 1 [Source:HGNC Symbol;Acc:HGNC:25037]
ENSG00000188033	10.7362	6.99838	3.94822	16.7693	17.8232	33.349	7.22759	22.6472	-1.66703	0.00924168	0.0293075	ZNF490	19	12577961	12640098	-	4921	protein_coding	zinc finger protein 490 [Source:HGNC Symbol;Acc:HGNC:23705]
ENSG00000102032	22.6653	18.9956	3.94822	5.58978	2.2279	0	15.203	2.60589	2.49831	0.00951802	0.0300314	RENBP	X	153935263	153944691	-	2057	protein_coding	renin binding protein [Source:HGNC Symbol;Acc:HGNC:9959]
ENSG00000223528	28.6298	16.9961	17.767	37.5314	40.1022	54.6552	21.131	44.0963	-1.07246	0.0096254	0.0303192	AL359094.1	10	126988095	127026507	-	4231	antisense	novel transcript
ENSG00000207181	2.38582	4.99884	4.93528	11.9781	18.9372	17.6008	4.10665	16.172	-1.95301	0.00976621	0.030706	SNORA14B	1	235127803	235127937	-	135	snoRNA	small nucleolar RNA, H/ACA box 14B [Source:HGNC Symbol;Acc:HGNC:32603]
ENSG00000274600	36.9802	22.9947	27.6376	3.9927	16.7093	12.0427	29.2041	10.9149	1.44795	0.0100799	0.0315696	RIMBP3B	22	21383374	21389478	+	6105	protein_coding	RIMS binding protein 3B [Source:HGNC Symbol;Acc:HGNC:33891]
ENSG00000196793	16.7007	21.9949	17.767	3.9927	8.9116	4.6318	18.8209	5.84537	1.71939	0.0101849	0.031846	ZNF239	10	43556344	43574618	-	2509	protein_coding	zinc finger protein 239 [Source:HGNC Symbol;Acc:HGNC:13031]
ENSG00000240399	59.6455	44.9896	37.5081	31.143	17.8232	19.4536	47.3811	22.8066	1.03546	0.0102605	0.0320438	AC004801.2	12	48054813	48055591	-	779	transcribed_processed_pseudogene	ribosomal protein L37 (RPL37) pseudogene
ENSG00000058091	11.9291	13.9968	18.7541	22.3591	40.1022	43.5389	14.8933	35.3334	-1.2325	0.0103749	0.0323592	CDK14	7	90466424	91210590	+	6841	protein_coding	cyclin dependent kinase 14 [Source:HGNC Symbol;Acc:HGNC:8883]
ENSG00000201457	16.7007	13.9968	9.87056	26.3518	31.1906	37.9808	13.5227	31.8411	-1.24229	0.0107738	0.0334587	SNORA55	1	39567374	39567508	-	135	snoRNA	small nucleolar RNA, H/ACA box 55 [Source:HGNC Symbol;Acc:HGNC:32649]
ENSG00000266437	2.38582	4.99884	1.97411	15.9708	7.79765	18.5272	3.11959	14.0985	-2.17571	0.0108401	0.0336144	MIR4746	19	4445978	4446048	+	71	miRNA	microRNA 4746 [Source:HGNC Symbol;Acc:HGNC:41904]
ENSG00000135077	31.0156	31.9926	18.7541	15.9708	4.4558	8.33724	27.2541	9.58794	1.47135	0.0109241	0.0338269	HAVCR2	5	157085832	157142869	-	3804	protein_coding	hepatitis A virus cellular receptor 2 [Source:HGNC Symbol;Acc:HGNC:18437]
ENSG00000272347	36.9802	64.9849	37.5081	19.9635	18.9372	28.7172	46.4911	22.5393	1.04574	0.0110404	0.0340945	AC116351.2	5	1005039	1006623	+	1585	lincRNA	novel transcript
ENSG00000283378	140.763	134.969	172.735	213.21	716.27	265.865	149.489	398.448	-1.41302	0.0110913	0.0342192	CNTNAP3C	9	61330717	61453030	+	1728	protein_coding	contactin associated protein like 3C [Source:HGNC Symbol;Acc:HGNC:53878]
ENSG00000257550	8.35036	5.99861	3.94822	12.7766	35.6464	13.8954	6.09907	20.7728	-1.76733	0.0110984	0.0342342	AC023509.2	12	53513984	53517608	+	2297	antisense	uncharacterized LOC100652999 [Source:NCBI gene;Acc:100652999]
ENSG00000275895	972.221	491.886	1549.68	450.376	363.148	491.897	1004.59	435.14	1.20686	0.0111523	0.0343833	U2AF1L5	21	6484623	6499261	-	11119	protein_coding	U2 small nuclear RNA auxiliary factor 1 like 5 [Source:HGNC Symbol;Acc:HGNC:51830]
ENSG00000277235	33.4015	12.997	12.8317	4.79124	8.9116	3.70544	19.7434	5.80276	1.7797	0.0115529	0.0354183	AL035420.3	20	36064243	36064563	-	321	lincRNA	novel transcript
ENSG00000131737	7.15745	17.9958	22.7023	3.19416	2.2279	6.48452	15.9519	3.96886	2.0048	0.0116628	0.0357107	KRT34	17	41377650	41382403	-	1751	protein_coding	keratin 34 [Source:HGNC Symbol;Acc:HGNC:6452]
ENSG00000254862	20.2795	21.9949	13.8188	41.5241	46.7859	30.5699	18.6977	39.6266	-1.08419	0.0121129	0.0369318	AC100771.2	11	27471729	27482433	+	1576	antisense	uncharacterized LOC105376671 [Source:NCBI gene;Acc:105376671]
ENSG00000272379	27.4369	30.9928	15.7929	10.381	7.79765	9.2636	24.7409	9.14742	1.4242	0.0121638	0.0370688	AL008729.2	6	13290018	13290490	-	473	lincRNA	novel transcript
ENSG00000284634	20.2795	16.9961	22.7023	44.7182	35.6464	41.6862	19.9926	40.6836	-1.02907	0.0122214	0.0372324	AC092821.3	12	9448295	9658392	+	5973	processed_transcript	C-type lectin domain family 2 member D pseudogene [Source:NCBI gene;Acc:374443]
ENSG00000285612	14.3149	11.9972	7.89645	25.5533	26.7348	31.4962	11.4029	27.9281	-1.30182	0.0123037	0.0374406	AC004974.1	14	71586269	71590354	-	3093	antisense	novel transcript, antisense to SIPA1L1
ENSG00000259548	0	2.9993	3.94822	15.9708	15.5953	6.48452	2.31584	12.6835	-2.40716	0.0123153	0.0374697	AC021483.1	15	79832466	79833554	-	539	lincRNA	novel transcript
ENSG00000255725	20.2795	19.9954	17.767	35.9343	40.1022	42.6126	19.3473	39.5497	-1.0317	0.0125331	0.0379966	TDGP1	12	25803298	25804526	+	1229	processed_pseudogene	thymine-DNA glycosylase pseudogene 1 [Source:HGNC Symbol;Acc:HGNC:49891]
ENSG00000277147	29.8227	26.9937	18.7541	6.38832	13.3674	9.2636	25.1902	9.67311	1.39972	0.0127104	0.0384595	LINC00869	1	149606334	149679523	+	8611	transcribed_unprocessed_pseudogene	long intergenic non-protein coding RNA 869 [Source:HGNC Symbol;Acc:HGNC:29050]
ENSG00000174899	36.9802	33.9921	36.5211	7.18686	15.5953	24.0854	35.8311	15.6225	1.20922	0.0130223	0.0392577	PQLC2L	3	157543246	157677749	+	3180	protein_coding	PQ loop repeat containing 2 like [Source:HGNC Symbol;Acc:HGNC:25146]
ENSG00000275560	9.54327	17.9958	23.6893	40.7255	32.3046	39.8335	17.0761	37.6212	-1.12851	0.0131267	0.0394895	AC008115.3	12	12718973	12719521	+	549	sense_intronic	novel transcript
ENSG00000257489	8.35036	21.9949	12.8317	49.5095	20.0511	35.2017	14.3923	34.9207	-1.27755	0.0136017	0.0406704	AC010203.1	12	100173196	100199783	-	1405	transcribed_unprocessed_pseudogene	TBC1 domain family, member 2B (TBC1D2B) pseudogene
ENSG00000259205	17.8936	7.99815	18.7541	36.7328	26.7348	37.9808	14.8819	33.8161	-1.19476	0.0138308	0.041237	PRKXP1	15	100553529	100558954	-	1122	processed_pseudogene	PRKX pseudogene 1 [Source:HGNC Symbol;Acc:HGNC:9442]
ENSG00000257386	23.8582	11.9972	20.7282	47.1138	28.9627	42.6126	18.8612	39.563	-1.08378	0.0144168	0.0427194	AC025257.1	12	74538145	74538633	-	375	antisense	novel transcript, antisense to ATXN7L3B
ENSG00000224945	42.9447	38.991	28.6246	17.5679	15.5953	19.4536	36.8534	17.5389	1.06399	0.0145472	0.0430484	AL353150.1	9	89088604	89109934	-	1038	sense_intronic	novel transcript
ENSG00000265787	48.9093	38.991	35.534	17.5679	28.9627	13.8954	41.1447	20.142	1.04302	0.0148671	0.0438527	CYP4F35P	18	14337423	14342524	+	2876	transcribed_unprocessed_pseudogene	cytochrome P450 family 4 subfamily F member 35, pseudogene [Source:HGNC Symbol;Acc:HGNC:39954]
ENSG00000101680	11.9291	18.9956	9.87056	26.3518	33.4185	34.2753	13.5984	31.3485	-1.19813	0.0148725	0.0438547	LAMA1	18	6941744	7117814	-	15872	protein_coding	laminin subunit alpha 1 [Source:HGNC Symbol;Acc:HGNC:6481]
ENSG00000131620	19.0865	13.9968	15.7929	4.79124	4.4558	5.55816	16.2921	4.93507	1.71674	0.0148766	0.0438599	ANO1	11	70078302	70189528	+	6021	protein_coding	anoctamin 1 [Source:HGNC Symbol;Acc:HGNC:21625]
ENSG00000123838	4.77164	7.99815	1.97411	28.7474	11.1395	12.969	4.91463	17.6187	-1.85445	0.0149424	0.0440332	C4BPA	1	207104262	207144972	+	2441	protein_coding	complement component 4 binding protein alpha [Source:HGNC Symbol;Acc:HGNC:1325]
ENSG00000126016	2.38582	1.99954	7.89645	19.165	16.7093	11.1163	4.09393	15.6635	-1.9184	0.0155399	0.0456003	AMOT	X	112774503	112840815	-	8502	protein_coding	angiomotin [Source:HGNC Symbol;Acc:HGNC:17810]
ENSG00000197653	13.122	19.9954	28.6246	38.3299	38.9883	49.0971	20.5807	42.1384	-1.02219	0.0157321	0.0460704	DNAH10	12	123762188	123936206	+	16720	protein_coding	dynein axonemal heavy chain 10 [Source:HGNC Symbol;Acc:HGNC:2941]
ENSG00000256546	14.3149	13.9968	8.8835	24.7547	30.0767	31.4962	12.3984	28.7759	-1.21795	0.0159782	0.0467036	AC156455.1	12	122063306	122068616	+	1831	processed_transcript	uncharacterized LOC100506691 [Source:NCBI gene;Acc:100506691]
ENSG00000215912	10.7362	15.9963	5.92234	28.7474	21.1651	31.4962	10.8849	27.1362	-1.32305	0.016009	0.0467645	TTC34	1	2635976	2801717	-	8814	protein_coding	tetratricopeptide repeat domain 34 [Source:HGNC Symbol;Acc:HGNC:34297]
ENSG00000184361	31.0156	16.9961	9.87056	43.9197	32.3046	46.318	19.2941	40.8474	-1.10451	0.0162114	0.0472672	SPATA32	17	45254393	45262112	-	1946	protein_coding	spermatogenesis associated 32 [Source:HGNC Symbol;Acc:HGNC:26349]
ENSG00000183578	38.1731	40.9905	45.4046	15.9708	12.2535	31.4962	41.5227	19.9068	1.05543	0.0162881	0.0474688	TNFAIP8L3	15	51056598	51105276	-	2371	protein_coding	TNF alpha induced protein 8 like 3 [Source:HGNC Symbol;Acc:HGNC:20620]
ENSG00000103460	28.6298	29.993	15.7929	6.38832	13.3674	9.2636	24.8053	9.67311	1.3772	0.0164025	0.04778	TOX3	16	52438005	52547802	-	5031	protein_coding	TOX high mobility group box family member 3 [Source:HGNC Symbol;Acc:HGNC:11972]
ENSG00000186188	26.244	25.994	21.7152	6.38832	15.5953	7.41088	24.6511	9.79817	1.3593	0.0166641	0.048414	FFAR4	10	93566665	93604480	+	4060	protein_coding	free fatty acid receptor 4 [Source:HGNC Symbol;Acc:HGNC:19061]
ENSG00000280269	3.57873	9.99768	6.90939	15.1723	15.5953	31.4962	6.8286	20.7546	-1.58796	0.016683	0.0484539	AP000577.1	11	74204869	74205746	+	878	TEC	TEC
ENSG00000181856	19.0865	19.9954	21.7152	54.3007	32.3046	35.2017	20.2657	40.6023	-1.00895	0.0170605	0.0494125	SLC2A4	17	7281667	7288257	+	4046	protein_coding	solute carrier family 2 member 4 [Source:HGNC Symbol;Acc:HGNC:11009]
ENSG00000280042	17.8936	13.9968	25.6635	45.5168	35.6464	36.128	19.1846	39.0971	-1.02815	0.017084	0.0494728	AC022336.3	3	124791119	124793104	-	1986	TEC	TEC

## Sheet: NCI_H1975_TvsNCI_H1975_C
gene_id	NCI_H1975_T1	NCI_H1975_T2	NCI_H1975_T3	NCI_H1975_C1	NCI_H1975_C2	NCI_H1975_C3	NCI_H1975_T	NCI_H1975_C	log2FoldChange	pvalue	padj	gene_name	gene_chr	gene_start	gene_end	gene_strand	gene_length	gene_biotype	gene_description
ENSG00000130513	5942.79	5798.79	5392.52	1069.02	1064.08	1073	5711.37	1068.7	2.41811	8.59839e-214	1.32501e-209	GDF15	19	18374731	18389176	+	2087	protein_coding	growth differentiation factor 15 [Source:HGNC Symbol;Acc:HGNC:30142]
ENSG00000138061	33228.3	24862.6	25999.6	3880.05	3802.15	3937.55	28030.2	3873.25	2.85543	1.24509e-165	9.59338e-162	CYP1B1	2	38066973	38109902	-	6014	protein_coding	cytochrome P450 family 1 subfamily B member 1 [Source:HGNC Symbol;Acc:HGNC:2597]
ENSG00000073756	5807.93	8317.48	8852.52	843.877	788.205	931.221	7659.31	854.435	3.16462	7.16647e-120	3.68118e-116	PTGS2	1	186671791	186680427	-	5269	protein_coding	prostaglandin-endoperoxide synthase 2 [Source:HGNC Symbol;Acc:HGNC:9605]
ENSG00000140465	16346.9	9084.37	8852.52	176.55	192.36	182.592	11427.9	183.834	5.9582	1.04139e-82	4.01197e-79	CYP1A1	15	74719542	74725610	-	3435	protein_coding	cytochrome P450 family 1 subfamily A member 1 [Source:HGNC Symbol;Acc:HGNC:2595]
ENSG00000151012	4134.68	4431.54	4645.71	1656.98	1528.56	1477.92	4403.98	1554.49	1.50137	2.26611e-70	6.98415e-67	SLC7A11	4	138164097	138242349	-	9645	protein_coding	solute carrier family 7 member 11 [Source:HGNC Symbol;Acc:HGNC:11059]
ENSG00000204382	375.608	288.132	325.364	1280.39	1459.12	1516.59	329.701	1418.7	-2.10302	1.11079e-63	2.85288e-60	XAGE1B	X	52512077	52520803	-	1414	protein_coding	X antigen family member 1B [Source:HGNC Symbol;Acc:HGNC:25400]
ENSG00000083857	5982.75	6116.5	6656.86	14582.4	13803.9	13999.5	6252.04	14128.6	-1.17635	3.23402e-60	7.11947e-57	FAT1	4	186587783	186726722	-	16177	protein_coding	FAT atypical cadherin 1 [Source:HGNC Symbol;Acc:HGNC:3595]
ENSG00000255650	974.982	1220.45	1073.26	250.248	277.749	267.444	1089.57	265.147	2.03968	2.65391e-59	5.1121e-56	FAM222A-AS1	12	109734166	109773508	-	1068	antisense	FAM222A antisense RNA 1 [Source:HGNC Symbol;Acc:HGNC:28223]
ENSG00000076356	1039.91	832.625	945.52	2852.34	2804.7	2646.52	939.353	2767.85	-1.55857	2.92351e-56	5.00569e-53	PLXNA2	1	208022242	208244320	-	13781	protein_coding	plexin A2 [Source:HGNC Symbol;Acc:HGNC:9100]
ENSG00000118777	2993.87	2633.72	2584.35	1055.25	1111.93	1030.04	2737.32	1065.74	1.36095	1.00504e-49	1.40797e-46	ABCG2	4	88090264	88231322	-	5044	protein_coding	ATP binding cassette subfamily G member 2 (Junior blood group) [Source:HGNC Symbol;Acc:HGNC:74]
ENSG00000116711	932.027	913.696	914.949	287.501	318.097	315.778	920.224	307.125	1.58519	3.33218e-46	4.27907e-43	PLA2G4A	1	186828953	186988981	+	2875	protein_coding	phospholipase A2 group IVA [Source:HGNC Symbol;Acc:HGNC:9035]
ENSG00000185070	369.614	594.888	517.525	1904.8	1835.39	1961.26	494.009	1900.48	-1.94523	7.17752e-43	7.3737e-40	FLRT2	14	85530144	85654426	+	34899	protein_coding	fibronectin leucine rich transmembrane protein 2 [Source:HGNC Symbol;Acc:HGNC:3761]
ENSG00000152818	2012.9	1780.28	1935.81	4602.45	4013.28	4521.85	1909.66	4379.19	-1.19716	7.81172e-42	7.52366e-39	UTRN	6	144285701	144853034	+	14604	protein_coding	utrophin [Source:HGNC Symbol;Acc:HGNC:12635]
ENSG00000125845	1043.91	1061.6	1019.76	374.966	397.856	416.74	1041.76	396.521	1.39552	1.90681e-40	1.72847e-37	BMP2	20	6767664	6780280	+	3601	protein_coding	bone morphogenetic protein 2 [Source:HGNC Symbol;Acc:HGNC:1069]
ENSG00000082497	683.286	741.693	660.554	1587.33	1634.59	1633.67	695.178	1618.53	-1.21922	1.26802e-39	1.08557e-36	SERTAD4	1	210232799	210246631	+	5467	protein_coding	SERTA domain containing 4 [Source:HGNC Symbol;Acc:HGNC:25236]
ENSG00000150551	138.855	66.8291	70.9686	672.996	626.811	647.666	92.2176	649.158	-2.80905	5.81538e-39	4.71658e-36	LYPD1	2	132644853	132671579	-	2412	protein_coding	LY6/PLAUR domain containing 1 [Source:HGNC Symbol;Acc:HGNC:28431]
ENSG00000087086	27216.6	24043.1	24046.4	11426.4	12846.8	11182.2	25102	11818.4	1.08677	2.88623e-38	2.22384e-35	FTL	19	48965301	48966878	+	878	protein_coding	ferritin light chain [Source:HGNC Symbol;Acc:HGNC:3999]
ENSG00000167772	1588.34	1470.24	1287.26	507.784	522.655	574.629	1448.61	535.023	1.43889	1.74163e-37	1.27802e-34	ANGPTL4	19	8363289	8374373	+	2482	protein_coding	angiopoietin like 4 [Source:HGNC Symbol;Acc:HGNC:16039]
ENSG00000128564	2182.72	3130.01	2847.48	892.469	941.155	914.036	2720.07	915.887	1.57023	7.19432e-37	5.03929e-34	VGF	7	101162509	101165593	-	2704	protein_coding	VGF nerve growth factor inducible [Source:HGNC Symbol;Acc:HGNC:12684]
ENSG00000163659	4572.23	6570.07	6343.5	2009.27	1964.88	2068.66	5828.6	2014.27	1.53282	1.18579e-36	7.94478e-34	TIPARP	3	156673235	156706770	+	5048	protein_coding	TCDD inducible poly(ADP-ribose) polymerase [Source:HGNC Symbol;Acc:HGNC:23696]
ENSG00000182010	578.396	602.557	608.146	1338.7	1286.46	1372.67	596.367	1332.61	-1.16011	1.36251e-34	8.39849e-32	RTKN2	10	62183035	62268707	-	9548	protein_coding	rhotekin 2 [Source:HGNC Symbol;Acc:HGNC:19364]
ENSG00000115756	9386.2	12469.6	12134.5	4386.22	4950.68	4671.14	11330.1	4669.35	1.27888	7.60341e-33	4.50648e-30	HPCAL1	2	10302889	10427617	+	6237	protein_coding	hippocalcin like 1 [Source:HGNC Symbol;Acc:HGNC:5145]
ENSG00000137331	2870	3809.26	3783.17	1418.88	1422.52	1336.15	3487.48	1392.52	1.32394	5.65131e-32	3.22543e-29	IER3	6	30743199	30744554	-	1356	protein_coding	immediate early response 3 [Source:HGNC Symbol;Acc:HGNC:5392]
ENSG00000089723	2304.59	3300.92	3334.43	1140.29	1028.42	992.444	2979.98	1053.72	1.49889	1.8347e-29	9.12024e-27	OTUB2	14	94026329	94048930	+	4252	protein_coding	OTU deubiquitinase, ubiquitin aldehyde binding 2 [Source:HGNC Symbol;Acc:HGNC:20351]
ENSG00000105877	1761.16	1275.23	1286.17	3622.52	3591.03	3669.03	1440.85	3627.53	-1.33136	2.10964e-29	1.01592e-26	DNAH11	7	21543215	21901839	+	15998	protein_coding	dynein axonemal heavy chain 11 [Source:HGNC Symbol;Acc:HGNC:2942]
ENSG00000181019	22041	19515.2	17661.4	9735.36	10453.1	9129.62	19739.2	9772.7	1.01421	1.78752e-27	7.44478e-25	NQO1	16	69706996	69726951	-	3254	protein_coding	NAD(P)H quinone dehydrogenase 1 [Source:HGNC Symbol;Acc:HGNC:2874]
ENSG00000168685	606.367	731.833	675.84	1397.82	1429.09	1498.33	671.347	1441.75	-1.10309	5.87642e-27	2.32194e-24	IL7R	5	35852695	35879603	+	6060	protein_coding	interleukin 7 receptor [Source:HGNC Symbol;Acc:HGNC:6024]
ENSG00000158055	63.9332	58.0646	89.5296	319.086	293.7	337.259	70.5092	316.682	-2.16821	1.67527e-26	6.29655e-24	GRHL3	1	24319322	24364482	+	3940	protein_coding	grainyhead like transcription factor 3 [Source:HGNC Symbol;Acc:HGNC:25839]
ENSG00000197191	306.68	279.367	316.629	63.9792	77.8822	82.7036	300.892	74.855	2.01427	2.49487e-26	8.94091e-24	CYSRT1	9	137224635	137226311	+	1297	protein_coding	cysteine rich tail 1 [Source:HGNC Symbol;Acc:HGNC:30529]
ENSG00000172201	741.226	510.53	510.974	1581.66	1744.37	1549.89	587.577	1625.31	-1.46654	1.06336e-25	3.57959e-23	ID4	6	19837386	19840684	+	2344	protein_coding	inhibitor of DNA binding 4, HLH protein [Source:HGNC Symbol;Acc:HGNC:5363]
ENSG00000155265	1368.57	1199.64	1309.1	557.186	626.811	630.481	1292.44	604.826	1.09732	1.06853e-25	3.57959e-23	GOLGA7B	10	97850239	97871580	+	6458	protein_coding	golgin A7 family member B [Source:HGNC Symbol;Acc:HGNC:31668]
ENSG00000115738	477.501	336.337	351.568	1079.55	1043.43	998.888	388.468	1040.62	-1.42009	5.779e-25	1.8553e-22	ID2	2	8678845	8684453	+	2205	protein_coding	inhibitor of DNA binding 2 [Source:HGNC Symbol;Acc:HGNC:5361]
ENSG00000277778	346.638	411.93	403.975	967.786	829.492	949.481	387.514	915.586	-1.24166	2.93399e-24	8.86524e-22	PGM5P2	9	41006999	41074617	-	1980	transcribed_unprocessed_pseudogene	phosphoglucomutase 5 pseudogene 2 [Source:HGNC Symbol;Acc:HGNC:18965]
ENSG00000172379	411.57	397.688	402.883	155.494	121.984	119.222	404.047	132.233	1.6054	6.4515e-23	1.77532e-20	ARNT2	15	80404350	80597937	+	7741	protein_coding	aryl hydrocarbon receptor nuclear translocator 2 [Source:HGNC Symbol;Acc:HGNC:16876]
ENSG00000179163	1695.23	1427.51	1392.08	747.503	730.967	644.444	1504.94	707.638	1.08767	3.56019e-22	9.29874e-20	FUCA1	1	23845077	23868294	-	2047	protein_coding	alpha-L-fucosidase 1 [Source:HGNC Symbol;Acc:HGNC:4006]
ENSG00000078114	299.687	251.979	247.844	652.749	609.921	700.296	266.503	654.322	-1.29372	3.74956e-22	9.63013e-20	NEBL	10	20779973	21174187	-	13654	protein_coding	nebulette [Source:HGNC Symbol;Acc:HGNC:16932]
ENSG00000064042	1649.28	1279.61	1231.58	2921.17	2861	2952.63	1386.82	2911.6	-1.06932	6.28211e-22	1.587e-19	LIMCH1	4	41359607	41700044	+	10862	protein_coding	LIM and calponin homology domains 1 [Source:HGNC Symbol;Acc:HGNC:29191]
ENSG00000174640	313.672	168.716	199.804	742.644	823.862	760.444	227.397	775.65	-1.76724	2.08857e-21	5.10872e-19	SLCO2A1	3	133928145	134052184	-	9834	protein_coding	solute carrier organic anion transporter family member 2A1 [Source:HGNC Symbol;Acc:HGNC:10955]
ENSG00000168497	133.86	132.563	147.396	365.248	407.239	373.777	137.94	382.088	-1.47008	7.13617e-21	1.71826e-18	CAVIN2	2	191834302	191847255	-	3229	protein_coding	caveolae associated protein 2 [Source:HGNC Symbol;Acc:HGNC:10690]
ENSG00000005001	1856.06	2789.29	2894.43	959.687	1041.56	1018.22	2513.26	1006.49	1.32014	2.59427e-20	5.40239e-18	PRSS22	16	2852727	2858170	-	2387	protein_coding	serine protease 22 [Source:HGNC Symbol;Acc:HGNC:14368]
ENSG00000172006	594.379	551.066	569.933	243.769	262.735	263.148	571.793	256.551	1.15808	3.53862e-20	7.27069e-18	ZNF554	19	2819874	2835773	+	4685	protein_coding	zinc finger protein 554 [Source:HGNC Symbol;Acc:HGNC:26629]
ENSG00000227706	166.826	77.7847	87.346	527.221	436.328	474.74	110.652	479.43	-2.11079	1.17318e-19	2.28845e-17	AL713998.1	6	67887646	67889339	-	1605	lincRNA	novel transcript
ENSG00000167995	1833.09	1460.38	1772.03	903.807	727.213	775.481	1688.5	802.167	1.07283	3.84009e-19	7.04473e-17	BEST1	11	61949821	61965515	+	8930	protein_coding	bestrophin 1 [Source:HGNC Symbol;Acc:HGNC:12703]
ENSG00000162892	746.221	1984.06	1867.02	96.3737	114.477	93.4444	1532.43	101.432	3.91699	8.24435e-19	1.46029e-16	IL24	1	206897443	206904139	+	1979	protein_coding	interleukin 24 [Source:HGNC Symbol;Acc:HGNC:11346]
ENSG00000154874	175.816	207.061	201.988	494.826	426.945	459.703	194.955	460.491	-1.24214	2.63694e-17	4.14645e-15	CCDC144B	17	18537800	18625617	-	9900	transcribed_unprocessed_pseudogene	coiled-coil domain containing 144B (pseudogene) [Source:HGNC Symbol;Acc:HGNC:26704]
ENSG00000171914	214.776	239.927	245.661	482.678	519.84	544.555	233.455	515.691	-1.1432	4.65655e-17	7.17574e-15	TLN2	15	62390526	62844631	+	16209	protein_coding	talin 2 [Source:HGNC Symbol;Acc:HGNC:15447]
ENSG00000217801	747.22	883.02	782.838	290.741	398.794	374.852	804.359	354.796	1.18338	4.82311e-17	7.35882e-15	AL390719.1	1	1059734	1069355	+	2171	transcribed_unprocessed_pseudogene	uncharacterized LOC100288175 [Source:NCBI gene;Acc:100288175]
ENSG00000023171	205.785	208.156	255.487	63.9792	73.1905	54.7777	223.143	63.9825	1.79812	1.01042e-16	1.48291e-14	GRAMD1B	11	123358428	123627774	+	14863	protein_coding	GRAM domain containing 1B [Source:HGNC Symbol;Acc:HGNC:29214]
ENSG00000140961	760.206	992.576	922.592	463.241	411.931	385.592	891.791	420.255	1.08273	4.33305e-16	5.90905e-14	OSGIN1	16	83948282	83966332	+	3460	protein_coding	oxidative stress induced growth inhibitor 1 [Source:HGNC Symbol;Acc:HGNC:30093]
ENSG00000019186	161.831	255.265	198.712	507.784	497.32	560.666	205.269	521.923	-1.34785	1.25096e-15	1.63367e-13	CYP24A1	20	54153449	54173973	-	3972	protein_coding	cytochrome P450 family 24 subfamily A member 1 [Source:HGNC Symbol;Acc:HGNC:2602]
ENSG00000147614	249.739	143.518	222.732	51.8312	43.1636	50.4814	205.33	48.4921	2.0826	1.81703e-15	2.31408e-13	ATP6V0D2	8	85987323	86154228	+	3010	protein_coding	ATPase H+ transporting V0 subunit d2 [Source:HGNC Symbol;Acc:HGNC:18266]
ENSG00000120868	544.431	382.35	430.179	960.497	973.058	900.073	452.32	944.543	-1.06111	3.70448e-15	4.56688e-13	APAF1	12	98645141	98735433	+	7908	protein_coding	apoptotic peptidase activating factor 1 [Source:HGNC Symbol;Acc:HGNC:576]
ENSG00000100628	530.446	383.446	413.802	160.353	190.483	179.37	442.564	176.735	1.32713	4.35616e-15	5.28571e-13	ASB2	14	93934153	93976791	-	5040	protein_coding	ankyrin repeat and SOCS box containing 2 [Source:HGNC Symbol;Acc:HGNC:16012]
ENSG00000006210	129.864	104.078	120.101	291.551	324.666	295.37	118.014	303.862	-1.3627	4.96841e-15	5.9815e-13	CX3CL1	16	57372458	57385048	+	5983	protein_coding	C-X3-C motif chemokine ligand 1 [Source:HGNC Symbol;Acc:HGNC:10647]
ENSG00000153404	432.548	831.529	834.154	233.24	202.681	229.852	699.411	221.925	1.65514	5.02775e-15	6.00601e-13	PLEKHG4B	5	92151	189972	+	13304	protein_coding	pleckstrin homology and RhoGEF domain containing G4B [Source:HGNC Symbol;Acc:HGNC:29399]
ENSG00000130635	182.809	179.672	193.253	391.164	405.363	406	185.245	400.842	-1.11333	7.03334e-15	8.08834e-13	COL5A1	9	134641774	134844843	+	11189	protein_coding	collagen type V alpha 1 chain [Source:HGNC Symbol;Acc:HGNC:2209]
ENSG00000182580	351.633	227.876	314.446	654.369	681.235	716.407	297.985	684.004	-1.19668	9.66024e-15	1.0796e-12	EPHB3	3	184561784	184582409	+	4532	protein_coding	EPH receptor B3 [Source:HGNC Symbol;Acc:HGNC:3394]
ENSG00000003096	37.9604	20.8156	22.9283	119.86	163.271	137.481	27.2348	140.204	-2.35501	1.77349e-14	1.89788e-12	KLHL13	X	117897813	118117340	-	6983	protein_coding	kelch like family member 13 [Source:HGNC Symbol;Acc:HGNC:22931]
ENSG00000144426	348.636	340.719	436.73	801.764	690.618	825.962	375.362	772.781	-1.04214	1.90703e-14	2.02671e-12	NBEAL1	2	203014879	203226378	+	16376	protein_coding	neurobeachin like 1 [Source:HGNC Symbol;Acc:HGNC:20681]
ENSG00000163347	198.792	347.292	377.771	821.201	815.417	802.333	307.952	812.984	-1.40263	3.65563e-14	3.73068e-12	CLDN1	3	190305701	190322475	-	3663	protein_coding	claudin 1 [Source:HGNC Symbol;Acc:HGNC:2032]
ENSG00000170160	371.612	413.026	573.208	961.307	958.045	1051.52	452.615	990.29	-1.13022	3.90346e-14	3.95739e-12	CCDC144A	17	16689537	16777881	+	15568	protein_coding	coiled-coil domain containing 144A [Source:HGNC Symbol;Acc:HGNC:29072]
ENSG00000121895	1811.11	1287.28	1352.77	787.187	647.454	737.888	1483.72	724.176	1.0349	5.52157e-14	5.41958e-12	TMEM156	4	38966744	39032922	-	2562	protein_coding	transmembrane protein 156 [Source:HGNC Symbol;Acc:HGNC:26260]
ENSG00000232973	217.773	189.532	201.988	68.8383	42.2253	68.7407	203.097	59.9348	1.761	7.02392e-14	6.6404e-12	CYP1B1-AS1	2	38073447	38231651	+	7447	antisense	CYP1B1 antisense RNA 1 [Source:HGNC Symbol;Acc:HGNC:28543]
ENSG00000154065	534.442	455.752	396.332	212.994	203.62	208.37	462.176	208.328	1.15016	1.00153e-13	9.24857e-12	ANKRD29	18	23598926	23662885	-	6391	protein_coding	ankyrin repeat domain 29 [Source:HGNC Symbol;Acc:HGNC:27110]
ENSG00000030419	408.573	250.883	232.559	794.475	697.187	806.629	297.338	766.097	-1.36312	1.32871e-13	1.20444e-11	IKZF2	2	212999691	213152427	-	12240	protein_coding	IKAROS family zinc finger 2 [Source:HGNC Symbol;Acc:HGNC:13177]
ENSG00000186480	11462	7411.45	7474.63	4314.14	4441.16	4327.44	8782.71	4360.91	1.01015	2.69762e-13	2.2967e-11	INSIG1	7	155297776	155310235	+	3650	protein_coding	insulin induced gene 1 [Source:HGNC Symbol;Acc:HGNC:6083]
ENSG00000118523	238.751	261.839	256.579	486.727	480.43	604.703	252.389	523.954	-1.05243	4.29662e-13	3.54069e-11	CTGF	6	131948176	131951373	-	2339	protein_coding	connective tissue growth factor [Source:HGNC Symbol;Acc:HGNC:2500]
ENSG00000138735	661.309	423.981	518.617	1144.34	1001.21	1176.11	534.636	1107.22	-1.04895	1.67695e-12	1.23645e-10	PDE5A	4	119494395	119628991	-	9775	protein_coding	phosphodiesterase 5A [Source:HGNC Symbol;Acc:HGNC:8784]
ENSG00000166592	104.89	161.047	140.845	27.5353	35.6569	36.5185	135.594	33.2369	2.03432	1.91385e-12	1.4044e-10	RRAD	16	66921679	66925644	-	1709	protein_coding	RRAD, Ras related glycolysis inhibitor and calcium channel regulator [Source:HGNC Symbol;Acc:HGNC:10446]
ENSG00000168453	165.827	75.5936	70.9686	359.579	394.103	358.74	104.13	370.807	-1.82736	1.97409e-12	1.44174e-10	HR	8	22114415	22133384	-	8784	protein_coding	HR, lysine demethylase and nuclear receptor corepressor [Source:HGNC Symbol;Acc:HGNC:5172]
ENSG00000086570	201.789	81.0713	91.7133	453.523	496.382	397.407	124.858	449.104	-1.84291	2.71996e-12	1.93155e-10	FAT2	5	151504093	151568944	-	14537	protein_coding	FAT atypical cadherin 2 [Source:HGNC Symbol;Acc:HGNC:3596]
ENSG00000251348	42.9551	33.9623	46.9485	160.353	126.676	151.444	41.2886	146.158	-1.82349	3.26475e-12	2.27646e-10	HSPD1P11	5	95768999	95770700	+	1702	processed_pseudogene	heat shock protein family D (Hsp60) member 1 pseudogene 11 [Source:HGNC Symbol;Acc:HGNC:35142]
ENSG00000178726	174.817	222.398	230.375	84.2257	62.8688	75.1851	209.197	74.0932	1.49353	1.03979e-11	6.81837e-10	THBD	20	23045633	23049741	-	4109	protein_coding	thrombomodulin [Source:HGNC Symbol;Acc:HGNC:11784]
ENSG00000058866	507.47	454.657	398.516	225.142	213.003	240.592	453.548	226.246	1.00528	1.30269e-11	8.39934e-10	DGKG	3	186105668	186362237	-	10978	protein_coding	diacylglycerol kinase gamma [Source:HGNC Symbol;Acc:HGNC:2853]
ENSG00000166250	123.871	146.805	191.069	51.0213	30.9652	39.7407	153.915	40.5758	1.91564	1.35545e-11	8.70311e-10	CLMP	11	123069865	123195281	-	5097	protein_coding	CXADR like membrane protein [Source:HGNC Symbol;Acc:HGNC:24039]
ENSG00000119681	262.726	219.112	188.886	448.664	476.677	448.963	223.574	458.101	-1.03297	1.57926e-11	9.89284e-10	LTBP2	14	74498170	74612378	-	9091	protein_coding	latent transforming growth factor beta binding protein 2 [Source:HGNC Symbol;Acc:HGNC:6715]
ENSG00000108932	190.801	254.17	201.988	91.5145	69.4371	70.8888	215.653	77.2802	1.47399	1.82408e-11	1.11544e-09	SLC16A6	17	68267026	68291267	-	4061	protein_coding	solute carrier family 16 member 6 [Source:HGNC Symbol;Acc:HGNC:10927]
ENSG00000134827	116.878	121.607	113.55	296.41	232.708	309.333	117.345	279.484	-1.2516	1.94279e-11	1.18333e-09	TCN1	11	59852800	59866575	-	1586	protein_coding	transcobalamin 1 [Source:HGNC Symbol;Acc:HGNC:11652]
ENSG00000163995	69.927	109.556	80.795	217.853	252.413	228.778	86.7593	233.015	-1.42777	2.33741e-11	1.40306e-09	ABLIM2	4	7965310	8158832	-	6049	protein_coding	actin binding LIM protein family member 2 [Source:HGNC Symbol;Acc:HGNC:19195]
ENSG00000137834	285.702	147.9	165.957	506.164	552.682	508.037	199.853	522.294	-1.38289	2.36503e-11	1.41182e-09	SMAD6	15	66702228	66782848	+	8563	protein_coding	SMAD family member 6 [Source:HGNC Symbol;Acc:HGNC:6772]
ENSG00000130701	384.598	270.603	263.13	614.686	626.811	634.777	306.11	625.425	-1.02848	2.67436e-11	1.56333e-09	RBBP8NL	20	62410237	62427533	-	2793	protein_coding	RBBP8 N-terminal like [Source:HGNC Symbol;Acc:HGNC:16144]
ENSG00000174501	312.673	199.392	226.008	513.453	524.532	531.666	246.024	523.217	-1.08598	6.11448e-11	3.36515e-09	ANKRD36C	2	95836919	95991831	-	8574	protein_coding	ankyrin repeat domain 36C [Source:HGNC Symbol;Acc:HGNC:32946]
ENSG00000233198	224.765	188.436	186.702	61.5496	74.1288	88.074	199.968	74.5841	1.4317	6.5502e-11	3.56673e-09	RNF224	9	137227271	137229638	+	1798	protein_coding	ring finger protein 224 [Source:HGNC Symbol;Acc:HGNC:41912]
ENSG00000168916	1179.77	685.82	754.451	1804.37	1790.35	1820.55	873.346	1805.09	-1.04646	6.83132e-11	3.69371e-09	ZNF608	5	124636913	124748807	-	6922	protein_coding	zinc finger protein 608 [Source:HGNC Symbol;Acc:HGNC:29238]
ENSG00000120278	171.821	168.716	183.427	320.706	402.548	350.148	174.654	357.8	-1.03398	1.12038e-10	5.91268e-09	PLEKHG1	6	150599883	150843665	+	10294	protein_coding	pleckstrin homology and RhoGEF domain containing G1 [Source:HGNC Symbol;Acc:HGNC:20884]
ENSG00000146555	46.951	50.3957	44.7648	140.916	142.628	137.481	47.3705	140.342	-1.56742	1.15629e-10	6.08139e-09	SDK1	7	3301448	4269000	+	12062	protein_coding	sidekick cell adhesion molecule 1 [Source:HGNC Symbol;Acc:HGNC:19307]
ENSG00000146674	159.833	144.614	172.508	289.931	360.323	392.037	158.985	347.43	-1.12505	1.27981e-10	6.7081e-09	IGFBP3	7	45912245	45921874	-	4571	protein_coding	insulin like growth factor binding protein 3 [Source:HGNC Symbol;Acc:HGNC:5472]
ENSG00000172602	498.479	193.914	222.732	68.8383	94.7723	64.4444	305.042	76.0183	2.00537	1.51519e-10	7.83209e-09	RND1	12	48857145	48865898	-	3976	protein_coding	Rho family GTPase 1 [Source:HGNC Symbol;Acc:HGNC:18314]
ENSG00000280138	189.802	169.812	179.059	420.319	399.733	308.259	179.558	376.104	-1.06868	2.58282e-10	1.26756e-08	AC027290.2	12	122870059	122888720	-	18662	TEC	novel transcript
ENSG00000130598	17.9812	6.57335	4.3673	60.7397	75.0672	99.8888	9.64062	78.5652	-3.00405	2.79039e-10	1.3522e-08	TNNI2	11	1838989	1841680	+	1082	protein_coding	troponin I2, fast skeletal type [Source:HGNC Symbol;Acc:HGNC:11946]
ENSG00000105855	20.9781	16.4334	32.7547	85.8454	108.847	111.704	23.3887	102.132	-2.12587	3.24103e-10	1.56076e-08	ITGB8	7	20330702	20415754	+	15156	protein_coding	integrin subunit beta 8 [Source:HGNC Symbol;Acc:HGNC:6163]
ENSG00000106003	168.824	87.6447	103.723	302.079	324.666	317.926	120.064	314.89	-1.38667	3.77129e-10	1.78817e-08	LFNG	7	2512529	2529177	+	3418	protein_coding	LFNG O-fucosylpeptide 3-beta-N-acetylglucosaminyltransferase [Source:HGNC Symbol;Acc:HGNC:6560]
ENSG00000186684	386.596	255.265	268.589	630.073	576.141	629.407	303.483	611.874	-1.00952	3.8508e-10	1.82027e-08	CYP27C1	2	127184120	127220078	-	4491	protein_coding	cytochrome P450 family 27 subfamily C member 1 [Source:HGNC Symbol;Acc:HGNC:33480]
ENSG00000070731	73.9228	59.1602	51.3158	190.318	204.558	140.704	61.4662	178.526	-1.53788	5.77682e-10	2.64157e-08	ST6GALNAC2	17	76565379	76586956	-	3098	protein_coding	ST6 N-acetylgalactosaminide alpha-2,6-sialyltransferase 2 [Source:HGNC Symbol;Acc:HGNC:10867]
ENSG00000145107	95.8999	64.638	68.785	12.1479	12.1984	19.3333	76.4409	14.5599	2.41007	6.7542e-10	3.02565e-08	TM4SF19	3	196319342	196338503	-	1899	protein_coding	transmembrane 4 L six family member 19 [Source:HGNC Symbol;Acc:HGNC:25167]
ENSG00000269821	166.826	128.18	152.855	311.797	322.789	282.481	149.287	305.689	-1.03342	1.50464e-09	6.21624e-08	KCNQ1OT1	11	2608328	2699994	-	91667	antisense	KCNQ1 opposite strand/antisense transcript 1 [Source:HGNC Symbol;Acc:HGNC:6295]
ENSG00000170345	383.599	711.018	598.32	261.586	225.202	253.481	564.312	246.756	1.19216	1.53981e-09	6.31076e-08	FOS	14	75278774	75282230	+	3238	protein_coding	Fos proto-oncogene, AP-1 transcription factor subunit [Source:HGNC Symbol;Acc:HGNC:3796]
ENSG00000168386	69.927	74.498	69.8768	158.733	169.84	203	71.4339	177.191	-1.30799	2.62788e-09	1.04102e-07	FILIP1L	3	99830141	100114513	-	5903	protein_coding	filamin A interacting protein 1 like [Source:HGNC Symbol;Acc:HGNC:24589]
ENSG00000111341	27.9708	23.0067	8.7346	91.5145	103.217	86.9999	19.904	93.9106	-2.23132	2.79869e-09	1.09461e-07	MGP	12	14881181	14885926	-	2639	protein_coding	matrix Gla protein [Source:HGNC Symbol;Acc:HGNC:7060]
ENSG00000221866	101.894	35.0579	36.0302	249.438	206.435	211.592	57.6606	222.488	-1.94165	3.86681e-09	1.4786e-07	PLXNA4	7	132123332	132648688	-	16372	protein_coding	plexin A4 [Source:HGNC Symbol;Acc:HGNC:9102]
ENSG00000071073	42.9551	35.0579	34.9384	119.86	98.5257	142.852	37.6505	120.412	-1.67264	4.35411e-09	1.64051e-07	MGAT4A	2	98619106	98731126	-	9630	protein_coding	alpha-1,3-mannosyl-glycoprotein 4-beta-N-acetylglucosaminyltransferase A [Source:HGNC Symbol;Acc:HGNC:7047]
ENSG00000108551	139.854	128.18	153.947	39.6833	54.4237	60.1481	140.661	51.4184	1.46137	9.91969e-09	3.41974e-07	RASD1	17	17494437	17496395	-	1748	protein_coding	ras related dexamethasone induced 1 [Source:HGNC Symbol;Acc:HGNC:15828]
ENSG00000057704	418.563	842.485	875.644	281.832	324.666	306.111	712.23	304.203	1.22699	1.65763e-08	5.41187e-07	TMCC3	12	94567124	94650562	-	6515	protein_coding	transmembrane and coiled-coil domain family 3 [Source:HGNC Symbol;Acc:HGNC:29199]
ENSG00000214357	237.752	125.989	92.8051	472.15	396.918	385.592	152.182	418.22	-1.45583	1.69595e-08	5.52528e-07	NEURL1B	5	172641266	172691540	+	6424	protein_coding	neuralized E3 ubiquitin protein ligase 1B [Source:HGNC Symbol;Acc:HGNC:35422]
ENSG00000165072	53.9437	26.2934	21.8365	126.339	112.601	133.185	34.0245	124.041	-1.85709	1.86606e-08	6.00333e-07	MAMDC2	9	70043581	70226970	+	3854	protein_coding	MAM domain containing 2 [Source:HGNC Symbol;Acc:HGNC:23673]
ENSG00000166828	7.99165	9.86003	24.0201	76.937	67.5605	73.037	13.9573	72.5115	-2.38598	2.42628e-08	7.58396e-07	SCNN1G	16	23182715	23216883	+	3507	protein_coding	sodium channel epithelial 1 gamma subunit [Source:HGNC Symbol;Acc:HGNC:10602]
ENSG00000136383	198.792	86.5491	93.8969	347.431	327.481	352.296	126.413	342.403	-1.43339	2.5085e-08	7.79355e-07	ALPK3	15	84816680	84873482	+	10940	protein_coding	alpha kinase 3 [Source:HGNC Symbol;Acc:HGNC:17574]
ENSG00000125740	45.952	81.0713	73.1523	16.1973	13.1368	8.59259	66.7252	12.6422	2.37946	2.56196e-08	7.94363e-07	FOSB	19	45467995	45475179	+	5553	protein_coding	FosB proto-oncogene, AP-1 transcription factor subunit [Source:HGNC Symbol;Acc:HGNC:3797]
ENSG00000181143	1578.35	569.691	860.358	5167.73	6238.08	5117.96	1002.8	5507.93	-2.45729	2.57636e-08	7.95625e-07	MUC16	19	8848844	8981342	-	43830	protein_coding	mucin 16, cell surface associated [Source:HGNC Symbol;Acc:HGNC:15582]
ENSG00000222047	190.801	270.603	238.018	118.24	71.3138	97.7407	233.141	95.7648	1.27911	2.63225e-08	8.0964e-07	C10orf55	10	73909969	73922777	-	2514	protein_coding	chromosome 10 open reading frame 55 [Source:HGNC Symbol;Acc:HGNC:31008]
ENSG00000229647	45.952	39.4401	50.2239	107.712	141.689	123.518	45.2054	124.306	-1.45747	4.33306e-08	1.26308e-06	MYOSLID	2	207239650	207245887	+	1204	lincRNA	myocardin-induced smooth muscle lncRNA, inducer of differentiation [Source:HGNC Symbol;Acc:HGNC:51821]
ENSG00000103888	376.607	255.265	227.1	106.092	102.279	152.518	286.324	120.296	1.25735	7.1908e-08	2.00743e-06	CEMIP	15	80779343	80951776	+	7621	protein_coding	cell migration inducing hyaluronidase 1 [Source:HGNC Symbol;Acc:HGNC:29213]
ENSG00000107954	80.9155	60.2557	63.3258	6.4789	10.3217	22.5555	68.1657	13.1187	2.41363	7.47576e-08	2.07945e-06	NEURL1	10	103493979	103592552	+	4961	protein_coding	neuralized E3 ubiquitin protein ligase 1 [Source:HGNC Symbol;Acc:HGNC:7761]
ENSG00000238120	149.844	134.754	115.733	43.7326	42.2253	64.4444	133.444	50.1341	1.4225	9.64643e-08	2.6171e-06	LINC01589	22	45604432	45605621	-	548	antisense	long intergenic non-protein coding RNA 1589 [Source:HGNC Symbol;Acc:HGNC:51520]
ENSG00000109511	30.9677	43.8223	42.5812	1.61973	5.63004	5.37037	39.1237	4.20671	3.25453	9.67033e-08	2.61898e-06	ANXA10	4	168092515	168187690	+	1812	protein_coding	annexin A10 [Source:HGNC Symbol;Acc:HGNC:534]
ENSG00000079263	291.695	235.545	200.896	114.191	127.614	102.037	242.712	114.614	1.08198	1.10591e-07	2.97417e-06	SP140	2	230203110	230313215	+	5582	protein_coding	SP140 nuclear body protein [Source:HGNC Symbol;Acc:HGNC:17133]
ENSG00000050438	228.761	148.996	161.59	406.551	363.138	315.778	179.782	361.822	-1.00832	1.14097e-07	3.0578e-06	SLC4A8	12	51391317	51515763	+	17980	protein_coding	solute carrier family 4 member 8 [Source:HGNC Symbol;Acc:HGNC:11034]
ENSG00000134955	3601.24	2142.91	2126.87	972.645	1015.28	927.999	2623.68	971.976	1.43266	1.17137e-07	3.13381e-06	SLC37A2	11	125063067	125090312	+	6371	protein_coding	solute carrier family 37 member 2 [Source:HGNC Symbol;Acc:HGNC:20644]
ENSG00000057657	116.878	185.149	191.069	68.0285	52.547	68.7407	164.366	63.1054	1.37947	1.3253e-07	3.50307e-06	PRDM1	6	106086320	106109939	+	6392	protein_coding	PR/SET domain 1 [Source:HGNC Symbol;Acc:HGNC:9346]
ENSG00000101230	49.9478	125.989	117.917	28.3452	21.5818	18.2592	97.9514	22.7288	2.09569	1.34342e-07	3.54489e-06	ISM1	20	13221771	13300651	+	2593	protein_coding	isthmin 1 [Source:HGNC Symbol;Acc:HGNC:16213]
ENSG00000232545	47.9499	61.3513	77.5196	161.163	145.443	147.148	62.2736	151.251	-1.28469	1.67172e-07	4.32961e-06	AC253536.3	22	24101689	24103354	+	558	sense_intronic	novel transcript
ENSG00000163637	65.9311	74.498	53.4994	191.937	131.368	153.592	64.6429	158.966	-1.30037	1.90594e-07	4.86267e-06	PRICKLE2	3	64092242	64445476	-	14747	protein_coding	prickle planar cell polarity protein 2 [Source:HGNC Symbol;Acc:HGNC:20340]
ENSG00000272273	101.894	128.18	144.121	59.12	37.5336	40.8148	124.732	45.8228	1.43474	4.05861e-07	9.62282e-06	IER3-AS1	6	30742929	30743592	+	527	antisense	IER3 antisense RNA 1 [Source:HGNC Symbol;Acc:HGNC:53629]
ENSG00000279342	29.9687	55.8735	56.7749	144.156	121.046	122.444	47.539	129.215	-1.44957	4.21317e-07	9.9122e-06	AP000866.6	11	124789240	124792818	-	3579	sense_intronic	novel transcript, sense intronic to MSANTD2
ENSG00000279192	95.8999	83.2625	80.795	203.276	167.963	171.852	86.6525	181.03	-1.06347	4.30013e-07	1.00554e-05	PWAR5	15	24985053	24988232	+	3180	TEC	Prader Willi/Angelman region RNA 5 [Source:HGNC Symbol;Acc:HGNC:30090]
ENSG00000161544	136.857	98.6003	99.3561	44.5424	44.102	35.4444	111.604	41.3629	1.42861	4.51177e-07	1.04866e-05	CYGB	17	76527356	76551175	-	2949	protein_coding	cytoglobin [Source:HGNC Symbol;Acc:HGNC:16505]
ENSG00000122861	14709.6	26417.2	25855.5	9484.3	9265.17	9559.25	22327.5	9436.24	1.24252	4.68675e-07	1.08443e-05	PLAU	10	73909177	73917497	+	2950	protein_coding	plasminogen activator, urokinase [Source:HGNC Symbol;Acc:HGNC:9052]
ENSG00000048540	14.9844	9.86003	14.1937	47.7819	77.8822	51.5555	13.0127	59.0732	-2.17863	5.2576e-07	1.18797e-05	LMO3	12	16548373	16610594	-	10268	protein_coding	LIM domain only 3 [Source:HGNC Symbol;Acc:HGNC:6643]
ENSG00000147041	111.883	63.5424	87.346	183.029	184.853	232	87.5905	199.961	-1.18541	5.84668e-07	1.30562e-05	SYTL5	X	38006582	38128819	+	4791	protein_coding	synaptotagmin like 5 [Source:HGNC Symbol;Acc:HGNC:15589]
ENSG00000149212	88.9072	76.6891	72.0604	178.98	152.949	169.704	79.2189	167.211	-1.07658	6.19569e-07	1.37375e-05	SESN3	11	95165513	95232541	-	10573	protein_coding	sestrin 3 [Source:HGNC Symbol;Acc:HGNC:23060]
ENSG00000233381	153.839	110.651	117.917	353.1	182.038	424.259	127.469	319.799	-1.3247	7.25751e-07	1.57741e-05	AK4P3	12	31615771	31616439	-	669	processed_pseudogene	adenylate kinase 4 pseudogene 3 [Source:HGNC Symbol;Acc:HGNC:21596]
ENSG00000205562	22.976	21.9112	24.0201	80.1764	70.3755	67.6666	22.9691	72.7395	-1.66525	9.5966e-07	2.03697e-05	AL049775.1	14	85524432	85529988	-	2448	lincRNA	uncharacterized LOC100506731 [Source:NCBI gene;Acc:100506731]
ENSG00000070190	322.663	600.366	620.157	238.1	273.057	245.963	514.395	252.373	1.0265	1.21417e-06	2.5491e-05	DAPP1	4	99816833	99870154	+	4548	protein_coding	dual adaptor of phosphotyrosine and 3-phosphoinositides 1 [Source:HGNC Symbol;Acc:HGNC:16500]
ENSG00000169302	30.9677	23.0067	18.561	70.4581	71.3138	89.1481	24.1785	76.9733	-1.6627	1.73526e-06	3.47728e-05	STK32A	5	147234963	147387852	+	7913	protein_coding	serine/threonine kinase 32A [Source:HGNC Symbol;Acc:HGNC:28317]
ENSG00000163207	110.884	131.467	69.8768	212.994	232.708	213.741	104.076	219.814	-1.07804	2.29918e-06	4.48683e-05	IVL	1	152908545	152911886	+	2153	protein_coding	involucrin [Source:HGNC Symbol;Acc:HGNC:6187]
ENSG00000087085	137.856	214.73	231.467	79.3665	78.8205	106.333	194.684	88.1734	1.14581	3.55154e-06	6.61781e-05	ACHE	7	100889994	100896974	-	3783	protein_coding	acetylcholinesterase (Cartwright blood group) [Source:HGNC Symbol;Acc:HGNC:108]
ENSG00000196542	24.9739	3.28668	8.7346	52.6411	62.8688	84.8518	12.3317	66.7872	-2.41801	3.71331e-06	6.88593e-05	SPTSSB	3	161344792	161372880	-	3745	protein_coding	serine palmitoyltransferase small subunit B [Source:HGNC Symbol;Acc:HGNC:24045]
ENSG00000240875	106.888	40.5357	54.5912	19.4367	15.0134	12.8889	67.3384	15.7797	2.08676	4.02712e-06	7.34257e-05	LINC00886	3	156747346	156817062	-	3822	lincRNA	long intergenic non-protein coding RNA 886 [Source:HGNC Symbol;Acc:HGNC:48572]
ENSG00000177374	171.821	267.316	254.395	89.8948	98.5257	140.704	231.177	109.708	1.08035	5.25241e-06	9.19769e-05	HIC1	17	2054154	2063241	+	8108	protein_coding	HIC ZBTB transcriptional repressor 1 [Source:HGNC Symbol;Acc:HGNC:4909]
ENSG00000170214	54.9426	59.1602	32.7547	147.395	113.539	104.185	48.9525	121.706	-1.31579	6.96333e-06	0.000117402	ADRA1B	5	159865080	159972544	+	2687	protein_coding	adrenoceptor alpha 1B [Source:HGNC Symbol;Acc:HGNC:278]
ENSG00000136244	226.763	499.575	543.729	199.226	171.716	206.222	423.356	192.388	1.13701	7.51622e-06	0.000124946	IL6	7	22725884	22732002	+	2069	protein_coding	interleukin 6 [Source:HGNC Symbol;Acc:HGNC:6018]
ENSG00000269926	170.822	93.1225	104.815	51.0213	53.4854	41.8889	122.92	48.7985	1.33181	9.20778e-06	0.000148734	DDIT4-AS1	10	72274915	72275980	-	847	antisense	DDIT4 antisense RNA 1 [Source:HGNC Symbol;Acc:HGNC:52379]
ENSG00000281183	98.8967	62.4468	101.54	172.501	168.901	192.259	87.6278	177.887	-1.01864	1.00802e-05	0.000160179	NPTN-IT1	15	73567012	73569294	-	2283	sense_intronic	NPTN intronic transcript 1 [Source:HGNC Symbol;Acc:HGNC:45091]
ENSG00000183186	13.9854	8.76447	19.6528	40.4931	66.6221	55.8518	14.1342	54.3224	-1.9394	1.37926e-05	0.000211066	C2CD4C	19	405438	409170	-	3129	protein_coding	C2 calcium dependent domain containing 4C [Source:HGNC Symbol;Acc:HGNC:29417]
ENSG00000237548	29.9687	38.3446	54.5912	102.043	99.464	98.8147	40.9682	100.107	-1.29341	1.40514e-05	0.000214177	TTLL11-IT1	9	121884636	121963719	-	1052	lincRNA	TTLL11 intronic transcript 1 [Source:HGNC Symbol;Acc:HGNC:24214]
ENSG00000177694	123.871	44.9179	54.5912	207.325	181.1	182.592	74.4599	190.339	-1.34924	1.52756e-05	0.00023033	NAALADL2	3	174438573	175810552	+	13592	protein_coding	N-acetylated alpha-linked acidic dipeptidase like 2 [Source:HGNC Symbol;Acc:HGNC:23219]
ENSG00000115602	128.865	358.248	306.803	76.1271	130.429	103.111	264.639	103.222	1.35913	1.5321e-05	0.000230563	IL1RL1	2	102311502	102352037	+	5746	protein_coding	interleukin 1 receptor like 1 [Source:HGNC Symbol;Acc:HGNC:5998]
ENSG00000006468	298.688	173.098	144.121	86.6553	102.279	85.9259	205.302	91.6201	1.16592	1.58166e-05	0.000236865	ETV1	7	13891228	13991425	-	9616	protein_coding	ETS variant 1 [Source:HGNC Symbol;Acc:HGNC:3490]
ENSG00000127329	27.9708	25.1979	24.0201	61.5496	67.5605	85.9259	25.7296	71.6786	-1.47224	1.67962e-05	0.000249427	PTPRB	12	70515866	70637440	-	14542	protein_coding	protein tyrosine phosphatase, receptor type B [Source:HGNC Symbol;Acc:HGNC:9665]
ENSG00000047936	4.99478	12.0511	2.18365	33.2044	39.4103	37.5926	6.40986	36.7357	-2.52331	1.98941e-05	0.00028678	ROS1	6	117288300	117425855	-	7856	protein_coding	ROS proto-oncogene 1, receptor tyrosine kinase [Source:HGNC Symbol;Acc:HGNC:10261]
ENSG00000145147	44.9531	70.1158	40.3975	123.909	127.614	104.185	51.8221	118.569	-1.19786	2.06854e-05	0.000296247	SLIT2	4	20253260	20620561	+	9712	protein_coding	slit guidance ligand 2 [Source:HGNC Symbol;Acc:HGNC:11086]
ENSG00000166396	60.9364	51.4913	65.5095	110.951	133.244	125.667	59.3124	123.287	-1.05354	2.08364e-05	0.000297856	SERPINB7	18	63752935	63805376	+	2637	protein_coding	serpin family B member 7 [Source:HGNC Symbol;Acc:HGNC:13902]
ENSG00000145198	13.9854	3.28668	6.55095	38.8734	45.0403	34.3703	7.94101	39.428	-2.29694	3.32648e-05	0.000444588	VWA5B2	3	184230429	184242329	+	5730	protein_coding	von Willebrand factor A domain containing 5B2 [Source:HGNC Symbol;Acc:HGNC:25144]
ENSG00000256443	26.9718	26.2934	25.112	67.2186	76.0055	62.2962	26.1257	68.5068	-1.39117	3.4144e-05	0.000452422	AP003559.1	11	61539516	61542259	-	1831	lincRNA	novel transcript
ENSG00000100033	29.9687	30.6756	17.4692	89.0849	49.732	95.5925	26.0378	78.1365	-1.58253	3.41445e-05	0.000452422	PRODH	22	18912777	18936553	-	8776	protein_coding	proline dehydrogenase 1 [Source:HGNC Symbol;Acc:HGNC:9453]
ENSG00000110031	137.856	111.747	106.999	63.9792	54.4237	53.7037	118.867	57.3688	1.04848	3.47315e-05	0.000459016	LPXN	11	58526871	58578220	-	2467	protein_coding	leupaxin [Source:HGNC Symbol;Acc:HGNC:14061]
ENSG00000179111	73.9228	121.607	121.193	39.6833	45.9787	49.4074	105.574	45.0231	1.2317	3.63326e-05	0.000475689	HES7	17	8120590	8124092	-	1868	protein_coding	hes family bHLH transcription factor 7 [Source:HGNC Symbol;Acc:HGNC:15977]
ENSG00000170442	47.9499	33.9623	39.3057	89.0849	86.3273	104.185	40.406	93.1991	-1.20054	3.65584e-05	0.000477428	KRT86	12	52249300	52309163	+	2394	protein_coding	keratin 86 [Source:HGNC Symbol;Acc:HGNC:6463]
ENSG00000154451	54.9426	49.3001	55.6831	89.8948	154.826	113.852	53.3086	119.524	-1.16239	4.20771e-05	0.000538624	GBP5	1	89258950	89272804	-	8143	protein_coding	guanylate binding protein 5 [Source:HGNC Symbol;Acc:HGNC:19895]
ENSG00000106541	174.817	89.8358	70.9686	238.1	242.092	247.037	111.874	242.409	-1.11132	4.39624e-05	0.000555751	AGR2	7	16791811	16833433	-	2845	protein_coding	anterior gradient 2, protein disulphide isomerase family member [Source:HGNC Symbol;Acc:HGNC:328]
ENSG00000184384	85.9103	48.2046	41.4893	152.254	124.799	125.667	58.5347	134.24	-1.19371	4.49522e-05	0.000566869	MAML2	11	95976598	96343180	-	7109	protein_coding	mastermind like transcriptional coactivator 2 [Source:HGNC Symbol;Acc:HGNC:16259]
ENSG00000111275	93.9019	93.1225	73.1523	43.7326	29.0885	36.5185	86.7256	36.4465	1.24666	4.9152e-05	0.000608869	ALDH2	12	111766887	111817529	+	9720	protein_coding	aldehyde dehydrogenase 2 family member [Source:HGNC Symbol;Acc:HGNC:404]
ENSG00000105519	336.648	110.651	120.101	791.236	955.23	760.444	189.134	835.637	-2.14256	4.9567e-05	0.000612633	CAPS	19	5911707	5915877	+	4097	protein_coding	calcyphosine [Source:HGNC Symbol;Acc:HGNC:1487]
ENSG00000137261	51.9458	35.0579	46.9485	102.043	120.108	82.7036	44.6507	101.618	-1.18608	5.15372e-05	0.000632651	KIAA0319	6	24544104	24646155	-	7172	protein_coding	KIAA0319 [Source:HGNC Symbol;Acc:HGNC:21580]
ENSG00000256393	269.718	250.883	239.11	72.8876	87.2656	185.815	253.237	115.323	1.14414	5.3559e-05	0.000650902	RPL41P5	12	93083598	93083675	-	78	processed_pseudogene	ribosomal protein L41 pseudogene 5 [Source:HGNC Symbol;Acc:HGNC:10355]
ENSG00000271013	51.9458	40.5357	41.4893	96.3737	97.5873	95.5925	44.6569	96.5178	-1.10929	5.49856e-05	0.000667713	LRRC37A9P	17	35912635	35918010	-	5376	processed_pseudogene	leucine rich repeat containing 37 member A9, pseudogene [Source:HGNC Symbol;Acc:HGNC:43813]
ENSG00000241081	60.9364	26.2934	34.9384	8.09863	12.1984	7.51851	40.7227	9.27185	2.1368	5.60312e-05	0.00067934	RPL22P2	14	76886377	76886750	-	374	processed_pseudogene	ribosomal protein L22 pseudogene 2 [Source:HGNC Symbol;Acc:HGNC:19794]
ENSG00000260765	17.9812	15.3378	7.64277	46.972	53.4854	42.9629	13.6539	47.8068	-1.80296	5.97399e-05	0.000719775	CES1P2	16	55728115	55750111	+	1242	unprocessed_pseudogene	carboxylesterase 1 pseudogene 2 [Source:HGNC Symbol;Acc:HGNC:48928]
ENSG00000223764	98.8967	27.389	29.4793	147.395	138.874	167.555	51.9217	151.275	-1.53534	7.52426e-05	0.000879091	LINC02593	1	916865	921016	-	4152	lincRNA	long intergenic non-protein coding RNA 2593 [Source:HGNC Symbol;Acc:HGNC:53933]
ENSG00000197506	114.88	17.5289	25.112	13.7677	2.81502	4.29629	52.507	6.95966	2.89108	7.7841e-05	0.000904623	SLC28A3	9	84275457	84340683	-	5063	protein_coding	solute carrier family 28 member 3 [Source:HGNC Symbol;Acc:HGNC:16484]
ENSG00000250644	46.951	13.1467	12.0101	86.6553	79.7589	79.4814	24.0359	81.9652	-1.75915	8.53599e-05	0.00097509	AC068580.4	11	1734821	1763954	-	4807	protein_coding	novel protein
ENSG00000247287	50.9468	38.3446	46.9485	96.3737	94.7723	96.6666	45.4133	95.9375	-1.07686	8.85551e-05	0.00100935	AL359220.1	14	61298164	61322818	-	4852	antisense	novel transcript, antisense to PRKCH
ENSG00000196358	62.9343	112.843	93.8969	21.0564	50.6704	21.4815	89.8913	31.0694	1.53148	9.27115e-05	0.00104973	NTNG2	9	132161676	132244534	+	7845	protein_coding	netrin G2 [Source:HGNC Symbol;Acc:HGNC:14288]
ENSG00000206077	23.975	29.5801	40.3975	58.3101	88.2039	91.2962	31.3175	79.2701	-1.33883	0.000114816	0.00125483	ZDHHC11B	5	710360	766952	-	4840	protein_coding	zinc finger DHHC-type containing 11B [Source:HGNC Symbol;Acc:HGNC:32962]
ENSG00000161940	98.8967	106.269	105.907	39.6833	64.7454	25.7778	103.691	43.4022	1.25056	0.000120812	0.00131223	BCL6B	17	7023020	7030290	+	4373	protein_coding	B cell CLL/lymphoma 6B [Source:HGNC Symbol;Acc:HGNC:1002]
ENSG00000136250	57.9395	47.109	57.8667	103.662	131.368	96.6666	54.3051	110.566	-1.02549	0.000121218	0.00131455	AOAH	7	36512949	36724549	-	3510	protein_coding	acyloxyacyl hydrolase [Source:HGNC Symbol;Acc:HGNC:548]
ENSG00000165887	28.9697	15.3378	17.4692	55.0707	70.3755	51.5555	20.5923	59.0006	-1.51236	0.000133203	0.00142249	ANKRD2	10	97572499	97583884	+	1451	protein_coding	ankyrin repeat domain 2 [Source:HGNC Symbol;Acc:HGNC:495]
ENSG00000198205	48.9489	70.1158	49.1321	115.001	102.279	120.296	56.0656	112.525	-1.00645	0.000143778	0.00151651	ZXDA	X	57906708	57910820	-	4113	protein_coding	zinc finger X-linked duplicated A [Source:HGNC Symbol;Acc:HGNC:13198]
ENSG00000279348	40.9572	54.7779	65.5095	118.24	102.279	107.407	53.7482	109.309	-1.02876	0.000148986	0.00155863	AC012513.3	2	216211404	216213519	+	2116	TEC	TEC
ENSG00000078401	23.975	53.6824	73.1523	135.247	107.909	117.074	50.2699	120.077	-1.26254	0.000191058	0.00190686	EDN1	6	12290363	12297194	+	2033	protein_coding	endothelin 1 [Source:HGNC Symbol;Acc:HGNC:3176]
ENSG00000215630	14.9844	18.6245	4.3673	46.972	62.8688	33.2963	12.6587	47.7124	-1.91401	0.000194281	0.0019319	GUSBP9	5	71197646	71208130	-	584	unprocessed_pseudogene	glucuronidase, beta pseudogene 9 [Source:HGNC Symbol;Acc:HGNC:42323]
ENSG00000112902	23.975	23.0067	20.7447	58.3101	57.2387	55.8518	22.5755	57.1335	-1.33907	0.00020044	0.00197872	SEMA5A	5	9035026	9546075	-	12097	protein_coding	semaphorin 5A [Source:HGNC Symbol;Acc:HGNC:10736]
ENSG00000233237	12.9864	15.3378	14.1937	36.4438	41.287	54.7777	14.1727	44.1695	-1.63632	0.000210439	0.00205375	LINC00472	6	71344344	71420769	-	3443	lincRNA	long intergenic non-protein coding RNA 472 [Source:HGNC Symbol;Acc:HGNC:21380]
ENSG00000274180	57.9395	43.8223	30.5711	18.6268	10.3217	4.29629	44.111	11.0816	1.96406	0.000224643	0.00216711	NATD1	17	21238870	21253410	-	4931	protein_coding	N-acetyltransferase domain containing 1 [Source:HGNC Symbol;Acc:HGNC:30770]
ENSG00000237686	106.888	52.5868	60.0504	28.3452	30.0269	26.8518	73.1752	28.408	1.3672	0.000231889	0.00221813	AL109615.3	6	43995723	44074652	-	2296	antisense	uncharacterized LOC101929705 [Source:NCBI gene;Acc:101929705]
ENSG00000164236	69.927	43.8223	61.1422	128.768	136.998	90.2221	58.2972	118.663	-1.02611	0.000276157	0.00255898	ANKRD33B	5	10564330	10657816	+	9783	protein_coding	ankyrin repeat domain 33B [Source:HGNC Symbol;Acc:HGNC:35240]
ENSG00000243742	89.9061	74.498	76.4277	20.2466	31.9036	48.3333	80.2773	33.4945	1.27856	0.000283932	0.00261686	RPLP0P2	11	61615036	61639449	+	3909	transcribed_processed_pseudogene	ribosomal protein lateral stalk subunit P0 pseudogene 2 [Source:HGNC Symbol;Acc:HGNC:17960]
ENSG00000012124	67.9291	88.7403	81.8869	21.8663	41.287	40.8148	79.5187	34.656	1.20847	0.000348825	0.00311798	CD22	19	35319261	35347355	+	6159	protein_coding	CD22 molecule [Source:HGNC Symbol;Acc:HGNC:1643]
ENSG00000228696	16.9823	16.4334	16.3774	73.6975	14.0751	120.296	16.5977	69.3563	-2.05988	0.000368881	0.00325943	ARL17B	17	46274784	46361797	-	4219	protein_coding	ADP ribosylation factor like GTPase 17B [Source:HGNC Symbol;Acc:HGNC:32387]
ENSG00000143412	115.879	33.9623	36.0302	159.543	186.73	131.037	61.9572	159.103	-1.35555	0.00037433	0.00330379	ANXA9	1	150982017	150995634	+	1826	protein_coding	annexin A9 [Source:HGNC Symbol;Acc:HGNC:547]
ENSG00000123689	977.979	2305.06	2077.74	614.686	750.672	747.555	1786.93	704.304	1.34326	0.000379863	0.00334305	G0S2	1	209675420	209676388	+	866	protein_coding	G0/G1 switch 2 [Source:HGNC Symbol;Acc:HGNC:30229]
ENSG00000187123	47.9499	28.4845	25.112	76.937	73.1905	82.7036	33.8488	77.6104	-1.19015	0.000403672	0.00350676	LYPD6	2	149329985	149474148	+	5033	protein_coding	LY6/PLAUR domain containing 6 [Source:HGNC Symbol;Acc:HGNC:28751]
ENSG00000120693	23.975	41.6312	32.7547	64.789	70.3755	90.2221	32.787	75.1289	-1.19646	0.000406881	0.00352646	SMAD9	13	36844831	36920765	-	5723	protein_coding	SMAD family member 9 [Source:HGNC Symbol;Acc:HGNC:6774]
ENSG00000054654	3085.78	1636.76	1930.35	4842.17	4317.3	4419.81	2217.63	4526.43	-1.02924	0.000421083	0.00362913	SYNE2	14	63852983	64226433	+	31374	protein_coding	spectrin repeat containing nuclear envelope protein 2 [Source:HGNC Symbol;Acc:HGNC:17084]
ENSG00000109321	921.038	2051.98	1893.22	649.51	653.085	749.703	1622.08	684.099	1.24558	0.000425283	0.00365715	AREG	4	74445134	74455009	+	1648	protein_coding	amphiregulin [Source:HGNC Symbol;Acc:HGNC:651]
ENSG00000167011	76.9197	64.638	60.0504	34.0142	27.2119	29	67.2027	30.0754	1.15719	0.000450088	0.00383197	NAT16	7	101170493	101180276	-	3871	protein_coding	N-acetyltransferase 16 (putative) [Source:HGNC Symbol;Acc:HGNC:22030]
ENSG00000235448	40.9572	66.8291	65.5095	20.2466	15.9518	30.074	57.7653	22.0908	1.39447	0.000514791	0.00430669	LURAP1L-AS1	9	12698554	12814345	-	1720	antisense	LURAP1L antisense RNA 1 [Source:HGNC Symbol;Acc:HGNC:49761]
ENSG00000095752	920.039	3143.16	3264.56	650.32	729.09	619.74	2442.58	666.383	1.8739	0.000524496	0.00437127	IL11	19	55364389	55370463	-	2671	protein_coding	interleukin 11 [Source:HGNC Symbol;Acc:HGNC:5966]
ENSG00000214336	28.9697	20.8156	36.0302	68.0285	61.9304	66.5925	28.6052	65.5171	-1.1955	0.000543174	0.00447603	FOXI3	2	88446787	88452656	-	2804	protein_coding	forkhead box I3 [Source:HGNC Symbol;Acc:HGNC:35123]
ENSG00000278897	40.9572	33.9623	34.9384	76.937	62.8688	95.5925	36.6193	78.4661	-1.09461	0.00056491	0.00462063	AC020951.1	19	11856032	11858302	+	2271	TEC	TEC
ENSG00000177138	184.807	61.3513	76.4277	38.0635	30.0269	54.7777	107.529	40.9561	1.40031	0.000594591	0.00481738	FAM9B	X	9024232	9164639	-	6843	protein_coding	family with sequence similarity 9 member B [Source:HGNC Symbol;Acc:HGNC:18404]
ENSG00000249898	53.9437	90.9314	104.815	36.4438	38.4719	38.6666	83.2301	37.8608	1.13494	0.000638667	0.00509941	MCPH1-AS1	8	6618475	6708209	-	3046	antisense	MCPH1 antisense RNA 1 [Source:HGNC Symbol;Acc:HGNC:51655]
ENSG00000213261	34.9635	38.3446	40.3975	13.7677	12.1984	13.963	37.9019	13.3097	1.50938	0.000740498	0.00570839	EEF1B2P6	7	131661952	131662624	-	673	processed_pseudogene	eukaryotic translation elongation factor 1 beta 2 pseudogene 6 [Source:HGNC Symbol;Acc:HGNC:51453]
ENSG00000236439	118.876	138.04	102.632	57.5003	33.7802	82.7036	119.849	57.9947	1.0536	0.000741097	0.00571015	AC099336.2	1	202471864	202472117	-	254	processed_pseudogene	ribosomal protein S27 (metallopanstimulin 1) (RPS27) pseudogene
ENSG00000264281	93.9019	67.9246	81.8869	25.9156	28.1502	54.7777	81.2378	36.2812	1.17866	0.000828905	0.00625535	AC016596.1	5	55944656	55944733	+	78	processed_pseudogene	ribosomal protein L41 (RPL41) pseudogene
ENSG00000164938	79.9165	42.7268	28.3874	93.1342	110.724	135.333	50.3436	113.064	-1.15898	0.000838168	0.00631598	TP53INP1	8	94925972	94949411	-	5676	protein_coding	tumor protein p53 inducible nuclear protein 1 [Source:HGNC Symbol;Acc:HGNC:18022]
ENSG00000227986	80.9155	69.0202	86.2542	42.9227	28.1502	44.037	78.73	38.37	1.03775	0.000926816	0.00684343	TRIM60P18	7	64355078	64356199	+	828	unprocessed_pseudogene	tripartite motif containing 60 pseudogene 18 [Source:HGNC Symbol;Acc:HGNC:38490]
ENSG00000067798	10.9885	113.938	76.4277	11.3381	22.5202	16.1111	67.1181	16.6564	2.01209	0.000977672	0.00712674	NAV3	12	77324641	78213008	+	13265	protein_coding	neuron navigator 3 [Source:HGNC Symbol;Acc:HGNC:15998]
ENSG00000228613	13.9854	9.86003	6.55095	34.0142	28.1502	36.5185	10.1321	32.8943	-1.69066	0.00111527	0.0079714	AC141930.1	2	1546665	1620113	-	786	antisense	novel transcript
ENSG00000149150	42.9551	41.6312	53.4994	24.2959	15.0134	12.8889	46.0286	17.3994	1.38681	0.0011512	0.00817886	SLC43A1	11	57484534	57515786	-	3532	protein_coding	solute carrier family 43 member 1 [Source:HGNC Symbol;Acc:HGNC:9225]
ENSG00000139144	21.977	20.8156	28.3874	44.5424	76.0055	50.4814	23.7267	57.0098	-1.26456	0.00117653	0.00832428	PIK3C2G	12	18247614	18648416	+	5925	protein_coding	phosphatidylinositol-4-phosphate 3-kinase catalytic subunit type 2 gamma [Source:HGNC Symbol;Acc:HGNC:8973]
ENSG00000149922	52.9447	54.7779	53.4994	20.2466	13.1368	32.2222	53.7407	21.8685	1.30924	0.00122825	0.00863475	TBX6	16	30085793	30091887	-	3137	protein_coding	T-box 6 [Source:HGNC Symbol;Acc:HGNC:11605]
ENSG00000185834	137.856	191.723	102.632	44.5424	46.917	109.555	144.07	67.005	1.11444	0.00139962	0.0095773	RPL12P4	20	55074644	55075140	+	497	processed_pseudogene	ribosomal protein L12 pseudogene 4 [Source:HGNC Symbol;Acc:HGNC:16587]
ENSG00000111728	19.9791	7.66891	6.55095	43.7326	23.4585	50.4814	11.3997	39.2242	-1.76951	0.00140954	0.00962241	ST8SIA1	12	22063773	22437041	-	14483	protein_coding	ST8 alpha-N-acetyl-neuraminide alpha-2,8-sialyltransferase 1 [Source:HGNC Symbol;Acc:HGNC:10869]
ENSG00000105559	89.9061	41.6312	50.2239	29.9649	15.0134	25.7778	60.5871	23.5854	1.36074	0.00142094	0.00968451	PLEKHA4	19	48837097	48868632	-	3851	protein_coding	pleckstrin homology domain containing A4 [Source:HGNC Symbol;Acc:HGNC:14339]
ENSG00000276997	24.9739	15.3378	10.9182	47.7819	52.547	36.5185	17.0767	45.6158	-1.41284	0.0015308	0.0103012	AL513314.2	1	222477252	222504622	-	1588	lincRNA	novel transcript
ENSG00000152284	27.9708	19.7201	14.1937	41.303	60.9921	50.4814	20.6282	50.9255	-1.29604	0.00166118	0.0109819	TCF7L1	2	85133410	85310388	+	4414	protein_coding	transcription factor 7 like 1 [Source:HGNC Symbol;Acc:HGNC:11640]
ENSG00000203635	27.9708	8.76447	20.7447	51.8312	61.9304	39.7407	19.16	51.1674	-1.41262	0.00176258	0.0115188	AC144450.1	2	1620510	1625419	-	1641	lincRNA	novel transcript
ENSG00000149043	181.81	47.109	41.4893	398.452	395.041	366.259	90.1362	386.584	-2.09911	0.00186696	0.0120679	SYT8	11	1828307	1837521	+	4704	protein_coding	synaptotagmin 8 [Source:HGNC Symbol;Acc:HGNC:19264]
ENSG00000251350	23.975	23.0067	21.8365	43.7326	68.4988	46.1851	22.9394	52.8055	-1.20154	0.00191768	0.0123028	LINC02475	4	44016861	44022063	+	2823	lincRNA	long intergenic non-protein coding RNA 2475 [Source:HGNC Symbol;Acc:HGNC:53418]
ENSG00000074181	2000.91	827.147	1051.43	2965.72	3149.07	3039.63	1293.16	3051.47	-1.23843	0.00204867	0.0129173	NOTCH3	19	15159038	15200981	-	9394	protein_coding	notch 3 [Source:HGNC Symbol;Acc:HGNC:7883]
ENSG00000115935	27.9708	36.1534	31.6629	13.7677	9.3834	9.66666	31.9291	10.9392	1.53353	0.0020643	0.0129946	WIPF1	2	174559572	174682916	-	9121	protein_coding	WAS/WASL interacting protein family member 1 [Source:HGNC Symbol;Acc:HGNC:12736]
ENSG00000212724	12.9864	60.2557	70.9686	12.1479	15.0134	16.1111	48.0703	14.4242	1.73817	0.00212436	0.0133183	KRTAP2-3	17	41059240	41060114	-	875	protein_coding	keratin associated protein 2-3 [Source:HGNC Symbol;Acc:HGNC:18906]
ENSG00000259366	16.9823	25.1979	21.8365	51.8312	48.7937	45.1111	21.3389	48.5787	-1.19239	0.00214135	0.013403	AC108449.2	8	29055935	29056685	+	552	sense_intronic	novel transcript, sense intronic to HMBOX1
ENSG00000164690	58.9385	60.2557	51.3158	29.9649	28.1502	22.5555	56.8367	26.8902	1.07341	0.00216988	0.0134993	SHH	7	155799986	155812273	-	5038	protein_coding	sonic hedgehog [Source:HGNC Symbol;Acc:HGNC:10848]
ENSG00000232949	60.9364	42.7268	37.122	21.0564	20.6435	17.1852	46.9284	19.6284	1.25546	0.00217619	0.0135331	AC002480.2	7	22589705	22591622	+	557	antisense	novel transcript, antisense to STEAP1B
ENSG00000279406	15.9833	17.5289	15.2855	42.1129	40.3486	37.5926	16.2659	40.018	-1.3008	0.00224729	0.0138857	AL359183.1	10	71364243	71366374	+	2132	TEC	TEC
ENSG00000260948	10.9885	10.9556	15.2855	29.9649	44.102	30.074	12.4099	34.7136	-1.48598	0.00232511	0.014248	AL390195.2	1	111431046	111433068	-	2023	sense_overlapping	novel transcript, sense overlapping WDR77 & OVGP1
ENSG00000272033	13.9854	14.2423	17.4692	34.0142	45.9787	36.5185	15.2323	38.8371	-1.35085	0.00235006	0.0143594	AL136984.1	1	167379108	167381000	+	1893	sense_intronic	novel transcript, sense intronic to POU2F1
ENSG00000138100	187.804	72.3069	87.346	52.6411	64.7454	48.3333	115.819	55.2399	1.06998	0.00247459	0.0149375	TRIM54	2	27282392	27307439	+	2764	protein_coding	tripartite motif containing 54 [Source:HGNC Symbol;Acc:HGNC:16008]
ENSG00000261934	45.952	35.0579	26.2038	57.5003	74.1288	88.074	35.7379	73.2344	-1.02639	0.00268664	0.0159169	PCDHGA9	5	141402932	141512979	+	4749	protein_coding	protocadherin gamma subfamily A, 9 [Source:HGNC Symbol;Acc:HGNC:8707]
ENSG00000241527	49.9478	21.9112	31.6629	72.8876	73.1905	69.8148	34.5073	71.9643	-1.05472	0.00268999	0.0159243	CA15P1	22	19031564	19034564	-	905	unitary_pseudogene	carbonic anhydrase 15 pseudogene 1 [Source:HGNC Symbol;Acc:HGNC:44364]
ENSG00000082684	52.9447	5.47779	8.7346	144.965	153.888	156.815	22.3857	151.889	-2.75792	0.00274333	0.0161339	SEMA5B	3	122909082	123028605	-	8517	protein_coding	semaphorin 5B [Source:HGNC Symbol;Acc:HGNC:10737]
ENSG00000268186	100.895	115.034	53.4994	51.8312	36.5953	45.1111	89.8092	44.5125	1.0109	0.00289167	0.0168471	ZNF114-AS1	19	48262900	48271283	-	437	lincRNA	ZNF114 antisense RNA 1 [Source:HGNC Symbol;Acc:HGNC:53930]
ENSG00000183889	27.9708	41.6312	46.9485	110.951	60.9921	67.6666	38.8502	79.87	-1.04833	0.00295511	0.0171698	PKD1P1	16	16317444	16350590	+	7897	protein_coding	polycystin 1, transient receptor potential channel interacting pseudogene 1 [Source:NCBI gene;Acc:339044]
ENSG00000273443	40.9572	36.1534	42.5812	13.7677	19.7051	17.1852	39.8973	16.886	1.24615	0.00339291	0.0191029	AL645608.8	1	1062208	1063288	-	829	lincRNA	novel transcript
ENSG00000196876	49.9478	20.8156	29.4793	79.3665	59.1154	73.037	33.4142	70.5063	-1.07183	0.00371192	0.0205167	SCN8A	12	51590266	51812864	+	14935	protein_coding	sodium voltage-gated channel alpha subunit 8 [Source:HGNC Symbol;Acc:HGNC:10596]
ENSG00000164400	46.951	128.18	112.458	25.9156	36.5953	64.4444	95.8631	42.3184	1.18838	0.00394348	0.021534	CSF2	5	132073790	132076170	+	787	protein_coding	colony stimulating factor 2 [Source:HGNC Symbol;Acc:HGNC:2434]
ENSG00000180592	29.9687	17.5289	34.9384	63.9792	67.5605	45.1111	27.4787	58.8836	-1.10175	0.00395329	0.0215723	SKIDA1	10	21513478	21526368	-	6700	protein_coding	SKI/DACH domain containing 1 [Source:HGNC Symbol;Acc:HGNC:32697]
ENSG00000228519	39.9583	52.5868	40.3975	19.4367	17.8285	22.5555	44.3142	19.9402	1.15491	0.00401034	0.0217944	AC097263.1	X	25645722	25646327	-	606	processed_pseudogene	RAN binding protein 1 pseudogene
ENSG00000207741	34.9635	18.6245	39.3057	63.9792	64.7454	61.2222	30.9646	63.3156	-1.03042	0.00411208	0.0222732	MIR590	7	74191198	74191294	+	97	miRNA	microRNA 590 [Source:HGNC Symbol;Acc:HGNC:32846]
ENSG00000170801	43.9541	30.6756	41.4893	17.0071	16.8901	15.037	38.7064	16.3114	1.24499	0.00413826	0.0224071	HTRA3	4	8269765	8307111	+	3321	protein_coding	HtrA serine peptidase 3 [Source:HGNC Symbol;Acc:HGNC:30406]
ENSG00000121454	39.9583	36.1534	33.8466	14.5775	16.8901	15.037	36.6528	15.5016	1.24327	0.00448427	0.0238449	LHX4	1	180230286	180278982	+	6061	protein_coding	LIM homeobox 4 [Source:HGNC Symbol;Acc:HGNC:21734]
ENSG00000154898	27.9708	27.389	16.3774	41.303	67.5605	49.4074	23.9124	52.7569	-1.1374	0.00450213	0.0239151	CCDC144CP	17	20321164	20403557	+	8145	transcribed_processed_pseudogene	coiled-coil domain containing 144C, pseudogene [Source:HGNC Symbol;Acc:HGNC:29073]
ENSG00000214822	21.977	29.5801	17.4692	48.5918	51.6087	47.2592	23.0088	49.1532	-1.09638	0.00454215	0.0240468	KRT16P3	17	20501513	20512357	-	2351	transcribed_unprocessed_pseudogene	keratin 16 pseudogene 3 [Source:HGNC Symbol;Acc:HGNC:37808]
ENSG00000187193	476.502	558.735	447.648	164.402	140.751	349.074	494.295	218.076	1.18248	0.0046378	0.0244232	MT1X	16	56682424	56684196	+	1773	protein_coding	metallothionein 1X [Source:HGNC Symbol;Acc:HGNC:7405]
ENSG00000135625	31.9666	58.0646	28.3874	14.5775	16.8901	16.1111	39.4729	15.8596	1.31609	0.00490569	0.0253765	EGR4	2	73290929	73293705	-	2377	protein_coding	early growth response 4 [Source:HGNC Symbol;Acc:HGNC:3241]
ENSG00000154493	34.9635	26.2934	34.9384	13.7677	11.2601	12.8889	32.0651	12.6389	1.34212	0.00509025	0.0261317	C10orf90	10	126424997	126670446	-	5255	protein_coding	chromosome 10 open reading frame 90 [Source:HGNC Symbol;Acc:HGNC:26563]
ENSG00000256008	38.9593	30.6756	34.9384	17.0071	8.44506	16.1111	34.8578	13.8544	1.33036	0.00532337	0.0270558	AC125616.1	12	120629611	120641591	-	1119	antisense	novel transcript, antisense to CABP1
ENSG00000253816	37.9604	44.9179	9.82642	98.8032	60.9921	60.1481	30.9016	73.3145	-1.24783	0.00548136	0.0276943	AC138866.1	5	70219918	70258930	-	497	unprocessed_pseudogene	glucuronidase, beta (GUSB) pseudogene
ENSG00000233785	51.9458	39.4401	62.234	25.9156	28.1502	19.3333	51.2066	24.4664	1.05978	0.0058079	0.0289743	AC131011.1	X	23772992	23782956	-	672	antisense	novel transcript
ENSG00000196796	55.9416	47.109	7.64277	5.66904	13.1368	12.8889	36.8978	10.5649	1.81837	0.00614983	0.0303454	NPIPB10P	16	29038655	29052726	+	1354	unprocessed_pseudogene	nuclear pore complex interacting protein family, member B10, pseudogene [Source:HGNC Symbol;Acc:HGNC:37455]
ENSG00000240694	22.976	9.86003	21.8365	36.4438	45.9787	45.1111	18.2242	42.5112	-1.21526	0.00628082	0.0308044	PNMA2	8	26504686	26514092	-	5579	protein_coding	PNMA family member 2 [Source:HGNC Symbol;Acc:HGNC:9159]
ENSG00000177300	40.9572	37.249	48.0403	14.5775	15.0134	26.8518	42.0822	18.8143	1.17628	0.00647646	0.031583	CLDN22	4	183318194	183320774	-	2581	protein_coding	claudin 22 [Source:HGNC Symbol;Acc:HGNC:2044]
ENSG00000227039	32.9656	29.5801	36.0302	62.3594	96.649	41.8889	32.8586	66.9658	-1.03016	0.00653924	0.0318187	ITGB2-AS1	21	44921051	44929678	+	2438	antisense	ITGB2 antisense RNA 1 [Source:HGNC Symbol;Acc:HGNC:44304]
ENSG00000168209	6888.81	2955.82	2668.42	1711.24	1969.58	1724.96	4171.01	1801.93	1.21091	0.00656887	0.0319326	DDIT4	10	72273920	72276036	+	2058	protein_coding	DNA damage inducible transcript 4 [Source:HGNC Symbol;Acc:HGNC:24944]
ENSG00000250222	40.9572	44.9179	50.2239	16.1973	14.0751	31.1481	45.3664	20.4735	1.16288	0.00678726	0.0326747	AC008443.4	5	181191924	181194429	+	486	antisense	novel transcript
ENSG00000284681	110.884	52.5868	46.9485	32.3945	41.287	25.7778	70.1398	33.1531	1.08144	0.00698763	0.0334201	AC007240.1	2	10122739	10199288	+	2629	protein_coding	novel transcript
ENSG00000269096	42.9551	32.8668	42.5812	18.6268	6.56838	22.5555	39.4677	15.9169	1.31581	0.0072904	0.034653	CT45A3	X	135759846	135768191	-	1166	protein_coding	cancer/testis antigen family 45 member A3 [Source:HGNC Symbol;Acc:HGNC:33268]
ENSG00000227630	32.9656	17.5289	17.4692	53.4509	53.4854	39.7407	22.6546	48.8923	-1.10641	0.00733701	0.0348368	LINC01132	1	234724042	234736720	+	5081	lincRNA	long intergenic non-protein coding RNA 1132 [Source:HGNC Symbol;Acc:HGNC:49444]
ENSG00000230524	18.9802	18.6245	21.8365	45.3523	30.9652	53.7037	19.8137	43.3404	-1.12732	0.00750163	0.0353842	COL6A4P1	3	15151833	15205959	-	4566	transcribed_unprocessed_pseudogene	collagen type VI alpha 4 pseudogene 1 [Source:HGNC Symbol;Acc:HGNC:33484]
ENSG00000255850	39.9583	30.6756	77.5196	22.6762	15.0134	25.7778	49.3845	21.1558	1.22451	0.00751471	0.0354025	RXYLT1-AS1	12	63804739	63822156	-	1835	antisense	RXYLT1 antisense RNA 1 [Source:HGNC Symbol;Acc:HGNC:48910]
ENSG00000218690	12.9864	16.4334	14.1937	26.7255	32.8419	44.037	14.5378	34.5348	-1.2434	0.0084416	0.038578	HIST1H2APS4	6	26272021	26272701	-	681	transcribed_unprocessed_pseudogene	histone cluster 1 H2A pseudogene 4 [Source:HGNC Symbol;Acc:HGNC:4732]
ENSG00000188092	890.071	385.637	965.173	357.959	375.336	355.518	746.96	362.938	1.04141	0.00845821	0.0386323	GPR89B	1	147928393	147993521	+	5143	protein_coding	G protein-coupled receptor 89B [Source:HGNC Symbol;Acc:HGNC:13840]
ENSG00000182866	17.9812	12.0511	20.7447	40.4931	45.9787	29	16.9257	38.4906	-1.18794	0.00861947	0.0392744	LCK	1	32251239	32286165	+	3339	protein_coding	LCK proto-oncogene, Src family tyrosine kinase [Source:HGNC Symbol;Acc:HGNC:6524]
ENSG00000125430	17.9812	53.6824	52.4076	20.2466	14.0751	15.037	41.3571	16.4529	1.31996	0.00903703	0.0407552	HS3ST3B1	17	14301083	14349404	+	5367	protein_coding	heparan sulfate-glucosamine 3-sulfotransferase 3B1 [Source:HGNC Symbol;Acc:HGNC:5198]
ENSG00000285730	16.9823	21.9112	17.4692	36.4438	38.4719	45.1111	18.7875	40.0089	-1.08913	0.00913384	0.0410597	Z94721.3	6	166995735	166999511	-	1002	bidirectional_promoter_lncRNA	novel transcript
ENSG00000261641	40.9572	46.0135	21.8365	17.0071	13.1368	16.1111	36.2691	15.4183	1.23369	0.00971909	0.0430996	AL031600.3	16	1445343	1446519	+	1124	antisense	novel transcript, antisense to CLCN7
ENSG00000164741	42.9551	46.0135	40.3975	25.9156	18.7668	18.2592	43.122	20.9805	1.0305	0.00987876	0.0436194	DLC1	8	13083361	13604610	-	12794	protein_coding	DLC1 Rho GTPase activating protein [Source:HGNC Symbol;Acc:HGNC:2897]
ENSG00000223459	231.758	211.443	234.742	749.933	315.282	345.852	225.981	470.356	-1.05846	0.00997085	0.0439379	TCAF1P1	7	143598039	143604839	+	2233	unprocessed_pseudogene	TRPM8 channel associated factor 1 pseudogene 1 [Source:HGNC Symbol;Acc:HGNC:33604]
ENSG00000142405	23.975	8.76447	13.1019	30.7748	33.7802	47.2592	15.2804	37.2714	-1.27287	0.0102088	0.0447985	NLRP12	19	53793603	53824394	-	5088	protein_coding	NLR family pyrin domain containing 12 [Source:HGNC Symbol;Acc:HGNC:22938]
ENSG00000061337	36.9614	26.2934	9.82642	68.8383	37.5336	60.1481	24.3604	55.5067	-1.18371	0.0103393	0.0452511	LZTS1	8	20246165	20303963	-	5706	protein_coding	leucine zipper tumor suppressor 1 [Source:HGNC Symbol;Acc:HGNC:13861]
ENSG00000249328	30.9677	21.9112	46.9485	12.9578	11.2601	17.1852	33.2758	13.801	1.27625	0.0110122	0.0476277	AC036214.1	8	79769372	79871759	-	2455	lincRNA	uncharacterized LOC101927040 [Source:NCBI gene;Acc:101927040]
ENSG00000182575	28.9697	16.4334	7.64277	38.0635	48.7937	38.6666	17.682	41.8413	-1.23397	0.0113236	0.0485342	NXPH3	17	49575858	49583827	+	5648	protein_coding	neurexophilin 3 [Source:HGNC Symbol;Acc:HGNC:8077]
ENSG00000205609	1813.11	772.369	629.983	278.593	345.309	580	1071.82	401.3	1.41796	0.0117179	0.0498132	EIF3CL	16	28379579	28403879	-	3091	protein_coding	eukaryotic translation initiation factor 3 subunit C like [Source:HGNC Symbol;Acc:HGNC:26347]

## Sheet: NCI_H460_TvsNCI_H460_C
gene_id	NCI_H460_T1	NCI_H460_T2	NCI_H460_T3	NCI_H460_C1	NCI_H460_C2	NCI_H460_C3	NCI_H460_T	NCI_H460_C	log2FoldChange	pvalue	padj	gene_name	gene_chr	gene_start	gene_end	gene_strand	gene_length	gene_biotype	gene_description
ENSG00000140465	4208.53	6414.69	6667.14	5.45059	3.5408	12.1822	5763.46	7.05785	9.70865	8.21663e-141	1.3896e-136	CYP1A1	15	74719542	74725610	-	3435	protein_coding	cytochrome P450 family 1 subfamily A member 1 [Source:HGNC Symbol;Acc:HGNC:2595]
ENSG00000063438	1500.63	1008.24	1396.97	175.327	134.55	146.186	1301.95	152.021	3.0982	2.66068e-43	2.24987e-39	AHRR	5	304176	438291	+	7678	protein_coding	aryl-hydrocarbon receptor repressor [Source:HGNC Symbol;Acc:HGNC:346]
ENSG00000162591	4284.13	2470.39	4401.76	442.406	304.508	352.268	3718.76	366.394	3.34338	3.93039e-42	2.21569e-38	MEGF6	1	3489920	3611495	-	7039	protein_coding	multiple EGF like domains 6 [Source:HGNC Symbol;Acc:HGNC:3232]
ENSG00000159307	436.649	348.184	435.169	38.1541	25.6708	30.4555	406.667	31.4268	3.69414	5.44336e-41	2.30145e-37	SCUBE1	22	43197283	43343388	-	12135	protein_coding	signal peptide, CUB domain and EGF like domain containing 1 [Source:HGNC Symbol;Acc:HGNC:13441]
ENSG00000163659	2870.38	2576.13	3168.46	382.449	563.872	404.042	2871.65	450.121	2.67299	1.70869e-38	5.77948e-35	TIPARP	3	156673235	156706770	+	5048	protein_coding	TCDD inducible poly(ADP-ribose) polymerase [Source:HGNC Symbol;Acc:HGNC:23696]
ENSG00000138061	44464.9	26615.7	36206.7	8867.19	8588.2	8073.74	35762.4	8509.71	2.07125	8.05774e-24	2.27121e-20	CYP1B1	2	38066973	38109902	-	6014	protein_coding	cytochrome P450 family 1 subfamily B member 1 [Source:HGNC Symbol;Acc:HGNC:2597]
ENSG00000053108	573.173	490.234	513.153	1826.85	2839.72	2132.9	525.52	2266.49	-2.10895	9.75172e-24	2.35601e-20	FSTL4	5	133196455	133612564	-	6734	protein_coding	follistatin like 4 [Source:HGNC Symbol;Acc:HGNC:21389]
ENSG00000108602	110301	150823	114239	32059.4	36545.4	37186.1	125121	35263.7	1.82707	5.74944e-23	1.21543e-19	ALDH3A1	17	19737984	19748943	-	3918	protein_coding	aldehyde dehydrogenase 3 family member A1 [Source:HGNC Symbol;Acc:HGNC:405]
ENSG00000076864	836.065	1064.84	1096.59	265.262	200.055	254.811	999.166	240.042	2.05836	3.01425e-22	5.6641e-19	RAP1GAP	1	21596215	21669363	-	5755	protein_coding	RAP1 GTPase activating protein [Source:HGNC Symbol;Acc:HGNC:9858]
ENSG00000141574	3470.63	2900.82	2068.02	529.615	778.09	654.792	2813.15	654.166	2.10419	9.52107e-20	1.6102e-16	SECTM1	17	82321024	82334074	-	2961	protein_coding	secreted and transmembrane 1 [Source:HGNC Symbol;Acc:HGNC:10707]
ENSG00000087076	187.297	198.657	174.26	27.2529	24.7856	31.4706	186.738	27.8364	2.74909	2.01382e-19	3.09615e-16	HSD17B14	19	48813017	48836678	-	1281	protein_coding	hydroxysteroid 17-beta dehydrogenase 14 [Source:HGNC Symbol;Acc:HGNC:23238]
ENSG00000106366	534.811	584.222	519.893	144.441	165.532	179.687	546.308	163.22	1.74369	7.96579e-17	1.12264e-13	SERPINE1	7	101127089	101139266	+	3190	protein_coding	serpin family E member 1 [Source:HGNC Symbol;Acc:HGNC:8583]
ENSG00000165995	165.859	88.648	147.303	595.931	621.41	511.652	133.937	576.331	-2.10587	1.30541e-16	1.69823e-13	CACNB2	10	18140677	18543557	+	8955	protein_coding	calcium voltage-gated channel auxiliary subunit beta 2 [Source:HGNC Symbol;Acc:HGNC:1402]
ENSG00000115008	513.373	673.938	625.797	155.342	66.3899	138.065	604.369	119.932	2.33509	5.26426e-16	6.35923e-13	IL1A	2	112773915	112784590	-	2124	protein_coding	interleukin 1 alpha [Source:HGNC Symbol;Acc:HGNC:5991]
ENSG00000130513	8243.31	8941.69	6753.79	2233.83	1285.31	2583.64	7979.6	2034.26	1.97199	8.80111e-16	9.92296e-13	GDF15	19	18374731	18389176	+	2087	protein_coding	growth differentiation factor 15 [Source:HGNC Symbol;Acc:HGNC:30142]
ENSG00000121895	1211.79	1171.65	768.286	293.423	214.218	316.737	1050.57	274.793	1.93521	9.95165e-16	1.05189e-12	TMEM156	4	38966744	39032922	-	2562	protein_coding	transmembrane protein 156 [Source:HGNC Symbol;Acc:HGNC:26260]
ENSG00000137331	2566.87	3382.51	2638.94	863.009	642.654	1047.67	2862.77	851.11	1.75047	1.58595e-15	1.57774e-12	IER3	6	30743199	30744554	-	1356	protein_coding	immediate early response 3 [Source:HGNC Symbol;Acc:HGNC:5392]
ENSG00000196611	1457.75	595.971	508.339	16.3518	47.8007	24.3644	854.021	29.5056	4.85337	9.63781e-14	9.05526e-11	MMP1	11	102789920	102798160	-	1970	protein_coding	matrix metallopeptidase 1 [Source:HGNC Symbol;Acc:HGNC:7155]
ENSG00000158467	1119.27	1013.58	1262.18	2925.15	3115.9	2554.2	1131.68	2865.08	-1.33999	1.25148e-13	1.11395e-10	AHCYL2	7	129225023	129430211	+	6858	protein_coding	adenosylhomocysteinase like 2 [Source:HGNC Symbol;Acc:HGNC:22204]
ENSG00000141753	1137.32	814.92	669.121	213.481	320.442	193.9	873.787	242.608	1.84704	1.83202e-12	1.54916e-09	IGFBP4	17	40443461	40457731	+	2200	protein_coding	insulin like growth factor binding protein 4 [Source:HGNC Symbol;Acc:HGNC:5473]
ENSG00000236453	778.522	985.808	904.036	348.837	298.312	370.541	889.455	339.23	1.39144	3.10459e-12	2.50023e-09	AC003092.1	7	94022833	94066661	+	1064	lincRNA	novel transcript
ENSG00000160886	680.36	773.266	512.191	143.532	262.019	163.444	655.272	189.665	1.78714	2.1455e-11	1.6493e-08	LY6K	8	142700111	142705127	+	4049	protein_coding	lymphocyte antigen 6 family member K [Source:HGNC Symbol;Acc:HGNC:24225]
ENSG00000169418	1070.75	1187.67	1052.3	486.919	488.63	492.363	1103.57	489.304	1.17335	3.10959e-11	2.28649e-08	NPR1	1	153678637	153693992	+	5003	protein_coding	natriuretic peptide receptor 1 [Source:HGNC Symbol;Acc:HGNC:7943]
ENSG00000114812	56.4146	72.6272	122.271	12.718	6.19639	8.12145	83.771	9.01196	3.21882	1.00268e-10	7.06553e-08	VIPR1	3	42489299	42537573	+	7384	protein_coding	vasoactive intestinal peptide receptor 1 [Source:HGNC Symbol;Acc:HGNC:12694]
ENSG00000134516	210.991	273.42	253.207	85.3925	51.3415	75.1235	245.873	70.6192	1.80169	1.26271e-10	8.542e-08	DOCK2	5	169637247	170083382	+	13210	protein_coding	dedicator of cytokinesis 2 [Source:HGNC Symbol;Acc:HGNC:2988]
ENSG00000184792	311.409	247.787	248.393	92.66	77.0123	94.4119	269.196	88.0281	1.61306	1.44269e-10	9.17543e-08	OSBP2	22	30693782	30907824	+	6700	protein_coding	oxysterol binding protein 2 [Source:HGNC Symbol;Acc:HGNC:8504]
ENSG00000264785	1254.66	2311.25	881.892	448.765	385.947	378.663	1482.6	404.458	1.87378	1.46486e-10	9.17543e-08	AC005722.3	17	19737682	19738542	+	446	antisense	novel transcript, antisense to ALDH3A1
ENSG00000204386	2956.13	2422.33	2167.18	937.501	1168.46	1109.59	2515.21	1071.85	1.23042	2.00344e-10	1.21008e-07	NEU1	6	31857659	31862906	-	4822	protein_coding	neuraminidase 1 [Source:HGNC Symbol;Acc:HGNC:7758]
ENSG00000152402	164.731	82.2397	134.787	474.201	454.107	333.995	127.252	420.768	-1.72656	6.52896e-10	3.80751e-07	GUCY1A2	11	106674012	107018524	-	16361	protein_coding	guanylate cyclase 1 soluble subunit alpha 2 [Source:HGNC Symbol;Acc:HGNC:4684]
ENSG00000021826	27679.3	20882.5	27694.9	55375.2	58259.4	50713.4	25418.9	54782.7	-1.10782	8.45751e-10	4.66108e-07	CPS1	2	210477682	210679107	+	10775	protein_coding	carbamoyl-phosphate synthase 1 [Source:HGNC Symbol;Acc:HGNC:2323]
ENSG00000128564	938.739	599.175	464.052	175.327	246.97	203.036	667.322	208.445	1.67765	8.54385e-10	4.66108e-07	VGF	7	101162509	101165593	-	2704	protein_coding	VGF nerve growth factor inducible [Source:HGNC Symbol;Acc:HGNC:12684]
ENSG00000163739	13195.4	14232.8	11459.8	5970.21	6630.14	6622.03	12962.7	6407.46	1.01652	1.71488e-09	9.06313e-07	CXCL1	4	73869393	73871242	+	1296	protein_coding	C-X-C motif chemokine ligand 1 [Source:HGNC Symbol;Acc:HGNC:4602]
ENSG00000185261	394.902	257.399	420.728	1121.91	859.528	863.92	357.677	948.453	-1.4066	1.8585e-09	9.52455e-07	KIAA0825	5	94152966	94618597	-	10403	protein_coding	KIAA0825 [Source:HGNC Symbol;Acc:HGNC:28532]
ENSG00000070886	192.938	236.039	185.813	78.1251	56.6527	56.8502	204.93	63.876	1.6804	1.95427e-09	9.72079e-07	EPHA8	1	22563564	22603594	+	5358	protein_coding	EPH receptor A8 [Source:HGNC Symbol;Acc:HGNC:3391]
ENSG00000175573	1376.52	1543.33	1326.69	627.726	620.524	746.159	1415.51	664.803	1.09069	2.43573e-09	1.17695e-06	C11orf68	11	65916808	65919117	-	1761	protein_coding	chromosome 11 open reading frame 68 [Source:HGNC Symbol;Acc:HGNC:28801]
ENSG00000128683	141.037	133.506	77.9839	7.26745	24.7856	25.3795	117.509	19.1442	2.62042	3.44269e-09	1.6173e-06	GAD1	2	170813213	170861151	+	8242	protein_coding	glutamate decarboxylase 1 [Source:HGNC Symbol;Acc:HGNC:4092]
ENSG00000163395	425.366	118.553	306.159	55.4143	61.9639	64.9716	283.36	60.7833	2.22101	4.24464e-09	1.94015e-06	IGFN1	1	201190825	201228952	+	12116	protein_coding	immunoglobulin-like and fibronectin type III domain containing 1 [Source:HGNC Symbol;Acc:HGNC:24607]
ENSG00000175592	3357.8	2229.02	2166.22	877.544	1277.34	878.132	2584.34	1011.01	1.3536	7.29956e-09	3.24869e-06	FOSL1	11	65892049	65900573	-	1887	protein_coding	FOS like 1, AP-1 transcription factor subunit [Source:HGNC Symbol;Acc:HGNC:13718]
ENSG00000168477	563.018	624.808	561.291	287.064	254.937	260.902	583.039	267.634	1.12317	9.1839e-09	3.98252e-06	TNXB	6	32041153	32115334	-	15909	protein_coding	tenascin XB [Source:HGNC Symbol;Acc:HGNC:11976]
ENSG00000280109	81.2371	105.737	192.553	471.476	407.191	371.557	126.509	416.741	-1.71581	9.59904e-09	4.05847e-06	PLAC4	21	41175231	41186788	-	10570	antisense	placenta specific 4 [Source:HGNC Symbol;Acc:HGNC:14616]
ENSG00000104856	122.984	201.861	167.521	57.2311	41.6043	34.5162	164.122	44.4506	1.88242	9.93677e-09	4.09879e-06	RELB	19	45001430	45038198	+	3035	protein_coding	RELB proto-oncogene, NF-kB subunit [Source:HGNC Symbol;Acc:HGNC:9956]
ENSG00000139174	621.689	658.985	754.807	1520.71	1237.51	1536.99	678.494	1431.74	-1.07675	1.19739e-08	4.8215e-06	PRICKLE1	12	42456757	42590355	-	8247	protein_coding	prickle planar cell polarity protein 1 [Source:HGNC Symbol;Acc:HGNC:17019]
ENSG00000268621	71.0824	48.0621	39.4733	3.63372	7.96679	4.06073	52.8726	5.22041	3.32776	1.42666e-08	5.48356e-06	IGFL2-AS1	19	46189166	46203083	-	1751	lincRNA	IGFL2 antisense RNA 1 [Source:HGNC Symbol;Acc:HGNC:52559]
ENSG00000135074	58.6712	26.7012	43.3244	133.539	200.055	157.353	42.8989	163.649	-1.93441	1.72262e-08	6.474e-06	ADAM19	5	157395534	157575775	-	7704	protein_coding	ADAM metallopeptidase domain 19 [Source:HGNC Symbol;Acc:HGNC:197]
ENSG00000140297	197.451	68.355	66.4307	12.718	22.13	4.06073	110.746	12.9696	3.07873	1.78834e-08	6.57487e-06	GCNT3	15	59594875	59640239	+	6475	protein_coding	glucosaminyl (N-acetyl) transferase 3, mucin type [Source:HGNC Symbol;Acc:HGNC:4205]
ENSG00000179546	416.34	510.527	486.196	218.932	188.547	216.234	471.021	207.904	1.18066	2.12186e-08	7.6351e-06	HTR1D	1	23191895	23194729	-	2835	protein_coding	5-hydroxytryptamine receptor 1D [Source:HGNC Symbol;Acc:HGNC:5289]
ENSG00000172209	328.333	226.426	292.68	626.817	817.039	597.942	282.48	680.599	-1.26926	2.36454e-08	8.33107e-06	GPR22	7	107470018	107475659	+	3683	protein_coding	G protein-coupled receptor 22 [Source:HGNC Symbol;Acc:HGNC:4477]
ENSG00000013364	1406.98	1394.87	1142.8	551.418	723.207	514.697	1314.88	596.441	1.13975	2.63397e-08	9.09095e-06	MVP	16	29820394	29848039	+	6141	protein_coding	major vault protein [Source:HGNC Symbol;Acc:HGNC:7531]
ENSG00000088992	911.66	1019.99	711.483	318.859	372.669	443.634	881.043	378.387	1.21966	2.85743e-08	9.66496e-06	TESC	12	117038923	117099479	-	1926	protein_coding	tescalcin [Source:HGNC Symbol;Acc:HGNC:26065]
ENSG00000168539	85.7502	25.6331	44.2871	5.45059	1.7704	4.06073	51.8902	3.76057	3.79018	2.99419e-08	9.92897e-06	CHRM1	11	62908679	62921807	-	3250	protein_coding	cholinergic receptor muscarinic 1 [Source:HGNC Symbol;Acc:HGNC:1950]
ENSG00000163975	995.154	641.897	671.047	339.753	285.034	337.04	769.366	320.609	1.26264	3.41166e-08	1.10958e-05	MELTF	3	196988621	197029816	-	8393	protein_coding	melanotransferrin [Source:HGNC Symbol;Acc:HGNC:7037]
ENSG00000142677	613.791	552.181	562.254	287.973	246.085	282.221	576.075	272.093	1.08234	4.09226e-08	1.30582e-05	IL22RA1	1	24119771	24143121	-	2798	protein_coding	interleukin 22 receptor subunit alpha 1 [Source:HGNC Symbol;Acc:HGNC:13700]
ENSG00000069431	1553.66	917.453	1653.07	3730.93	3282.32	2933.88	1374.73	3315.71	-1.2701	4.57789e-08	1.43373e-05	ABCC9	12	21797401	21942529	-	11616	protein_coding	ATP binding cassette subfamily C member 9 [Source:HGNC Symbol;Acc:HGNC:60]
ENSG00000182585	11647.4	7275.54	8850.69	4266.9	4640.21	3900.33	9257.86	4269.15	1.11665	5.01136e-08	1.51457e-05	EPGN	4	74308473	74315307	+	1814	protein_coding	epithelial mitogen [Source:HGNC Symbol;Acc:HGNC:17470]
ENSG00000108984	452.445	462.465	541.073	1038.34	902.018	1015.18	485.328	985.179	-1.0207	5.01512e-08	1.51457e-05	MAP2K6	17	69414698	69553861	+	16655	protein_coding	mitogen-activated protein kinase kinase 6 [Source:HGNC Symbol;Acc:HGNC:6846]
ENSG00000034677	2384.08	1660.81	2354.92	4475.84	4437.5	4282.04	2133.27	4398.46	-1.04391	5.1171e-08	1.51825e-05	RNF19A	8	100257060	100336218	-	6031	protein_coding	ring finger protein 19A, RBR E3 ubiquitin protein ligase [Source:HGNC Symbol;Acc:HGNC:13432]
ENSG00000109743	618.304	683.55	607.504	299.782	283.264	336.025	636.453	306.357	1.05543	6.10274e-08	1.74931e-05	BST1	4	15702950	15738313	+	2980	protein_coding	bone marrow stromal cell antigen 1 [Source:HGNC Symbol;Acc:HGNC:1118]
ENSG00000170412	1098.96	981.536	754.807	343.387	508.989	342.116	945.1	398.164	1.24605	9.91719e-08	2.79532e-05	GPRC5C	17	74424851	74451653	+	8005	protein_coding	G protein-coupled receptor class C group 5 member C [Source:HGNC Symbol;Acc:HGNC:13309]
ENSG00000183780	265.149	224.29	146.34	66.3155	82.3235	53.8046	211.926	67.4812	1.64676	1.06485e-07	2.94586e-05	SLC35F3	1	233904933	234324516	+	3195	protein_coding	solute carrier family 35 member F3 [Source:HGNC Symbol;Acc:HGNC:23616]
ENSG00000125148	5023.16	9800.4	6768.23	3115.92	2260.8	3299.34	7197.26	2892.02	1.31546	1.10084e-07	2.94586e-05	MT2A	16	56608199	56609497	+	1299	protein_coding	metallothionein 2A [Source:HGNC Symbol;Acc:HGNC:7406]
ENSG00000170955	203.093	265.944	178.111	60.8649	79.6679	87.3056	215.716	75.9461	1.50697	1.1081e-07	2.94586e-05	CAVIN3	11	6318946	6320647	-	1672	protein_coding	caveolae associated protein 3 [Source:HGNC Symbol;Acc:HGNC:9400]
ENSG00000077264	1693.57	1323.31	2779.5	6074.68	4545.5	4391.68	1932.13	5003.95	-1.37262	1.1148e-07	2.94586e-05	PAK3	X	110944285	111227361	+	10312	protein_coding	p21 (RAC1) activated kinase 3 [Source:HGNC Symbol;Acc:HGNC:8592]
ENSG00000138378	743.545	994.352	910.775	444.223	318.672	435.513	882.891	399.469	1.14487	1.15128e-07	2.99545e-05	STAT4	2	191029576	191151596	-	4785	protein_coding	signal transducer and activator of transcription 4 [Source:HGNC Symbol;Acc:HGNC:11365]
ENSG00000161905	5.64146	10.6805	3.85106	88.1178	23.9004	82.2297	6.72433	64.7493	-3.2735	1.33579e-07	3.42285e-05	ALOX15	17	4630902	4642294	-	3404	protein_coding	arachidonate 15-lipoxygenase [Source:HGNC Symbol;Acc:HGNC:433]
ENSG00000084636	92.52	126.03	130.936	39.971	32.7524	29.4403	116.495	34.0545	1.77374	1.69664e-07	4.1585e-05	COL16A1	1	31652247	31704319	-	9269	protein_coding	collagen type XVI alpha 1 chain [Source:HGNC Symbol;Acc:HGNC:2193]
ENSG00000169184	2468.7	1908.6	2828.6	1250.91	1177.31	1163.4	2401.97	1197.21	1.00463	2.64689e-07	6.1525e-05	MN1	22	27748277	27801498	-	7693	protein_coding	MN1 proto-oncogene, transcriptional regulator [Source:HGNC Symbol;Acc:HGNC:7180]
ENSG00000152953	393.774	456.056	483.308	233.467	184.121	196.945	444.379	204.844	1.11768	2.6557e-07	6.1525e-05	STK32B	4	5051442	5500998	+	5324	protein_coding	serine/threonine kinase 32B [Source:HGNC Symbol;Acc:HGNC:14217]
ENSG00000174332	83.4936	126.03	191.59	39.971	12.3928	33.501	133.704	28.6216	2.22941	2.98479e-07	6.82145e-05	GLIS1	1	53506237	53738106	-	3113	protein_coding	GLIS family zinc finger 1 [Source:HGNC Symbol;Acc:HGNC:29525]
ENSG00000150672	2747.39	2352.91	3553.56	6478.02	5169.56	5972.31	2884.62	5873.3	-1.02562	3.61293e-07	8.14691e-05	DLG2	11	83455012	85627922	-	16709	protein_coding	discs large MAGUK scaffold protein 2 [Source:HGNC Symbol;Acc:HGNC:2901]
ENSG00000189410	298.998	234.97	267.648	128.089	94.7163	112.685	267.205	111.83	1.25675	4.30572e-07	9.58137e-05	SH2D5	1	20719732	20732837	-	4423	protein_coding	SH2 domain containing 5 [Source:HGNC Symbol;Acc:HGNC:28819]
ENSG00000065809	1268.2	1901.12	2108.45	4146.08	3147.77	4282.04	1759.26	3858.63	-1.13278	4.43947e-07	9.75068e-05	FAM107B	10	14518557	14774897	-	7019	protein_coding	family with sequence similarity 107 member B [Source:HGNC Symbol;Acc:HGNC:23726]
ENSG00000103449	507.732	275.556	454.425	894.804	1129.51	873.056	412.571	965.792	-1.22732	5.77513e-07	0.000125217	SALL1	16	51135975	51151367	-	5660	protein_coding	spalt like transcription factor 1 [Source:HGNC Symbol;Acc:HGNC:10524]
ENSG00000119508	227.915	66.219	86.6488	372.457	527.579	429.422	126.928	443.152	-1.80703	6.58098e-07	0.000140883	NR4A3	9	99821855	99866891	+	6314	protein_coding	nuclear receptor subfamily 4 group A member 3 [Source:HGNC Symbol;Acc:HGNC:7982]
ENSG00000156510	371.208	380.225	354.297	145.349	195.629	174.611	368.577	171.863	1.10042	7.43252e-07	0.000157123	HKDC1	10	69220303	69267559	+	4259	protein_coding	hexokinase domain containing 1 [Source:HGNC Symbol;Acc:HGNC:23302]
ENSG00000136859	46.26	36.3136	27.9202	0	1.7704	6.09109	36.8313	2.6205	3.85666	7.97213e-07	0.00016442	ANGPTL2	9	127087332	127122883	-	3889	protein_coding	angiopoietin like 2 [Source:HGNC Symbol;Acc:HGNC:490]
ENSG00000164211	7234.61	4720.77	7501.86	14375	11882.9	13461.3	6485.75	13239.7	-1.0295	8.27953e-07	0.000168703	STARD4	5	111496033	111512590	-	5684	protein_coding	StAR related lipid transfer domain containing 4 [Source:HGNC Symbol;Acc:HGNC:18058]
ENSG00000250303	495.32	601.311	359.111	192.587	212.448	237.553	485.247	214.196	1.17971	1.26214e-06	0.000248369	AP002884.1	11	112270749	112362534	+	5018	lincRNA	uncharacterized LOC283140 [Source:NCBI gene;Acc:283140]
ENSG00000122861	1395.7	2462.92	2429.05	882.086	441.714	1017.21	2095.89	780.338	1.42594	1.31188e-06	0.000255018	PLAU	10	73909177	73917497	+	2950	protein_coding	plasminogen activator, urokinase [Source:HGNC Symbol;Acc:HGNC:9052]
ENSG00000077522	25.9507	40.5858	23.1063	1.81686	2.6556	0	29.881	1.49082	4.28059	1.67026e-06	0.000307037	ACTN2	1	236686454	236764631	+	5530	protein_coding	actinin alpha 2 [Source:HGNC Symbol;Acc:HGNC:164]
ENSG00000018236	903.762	783.947	1407.56	2588.12	1954.52	2202.94	1031.76	2248.53	-1.12335	2.02216e-06	0.000367729	CNTN1	12	40692442	41072418	+	7492	protein_coding	contactin 1 [Source:HGNC Symbol;Acc:HGNC:2171]
ENSG00000124126	93.6483	158.071	175.223	55.4143	23.9004	44.668	142.314	41.3276	1.78746	2.15533e-06	0.000387775	PREX1	20	48624252	48827883	-	7393	protein_coding	phosphatidylinositol-3,4,5-trisphosphate dependent Rac exchange factor 1 [Source:HGNC Symbol;Acc:HGNC:32594]
ENSG00000163632	240.326	441.104	348.521	773.983	651.506	886.254	343.317	770.581	-1.16551	2.28181e-06	0.000401979	C3orf49	3	63819362	63848636	+	1581	protein_coding	chromosome 3 open reading frame 49 [Source:HGNC Symbol;Acc:HGNC:25190]
ENSG00000121454	471.626	290.509	315.787	163.518	156.68	152.277	359.307	157.492	1.18877	2.35333e-06	0.000410305	LHX4	1	180230286	180278982	+	6061	protein_coding	LIM homeobox 4 [Source:HGNC Symbol;Acc:HGNC:21734]
ENSG00000127920	9517.15	15751.6	9787.46	5369.74	4872.13	6517.47	11685.4	5586.45	1.06474	2.67658e-06	0.000461253	GNG11	7	93921699	93928610	+	3055	protein_coding	G protein subunit gamma 11 [Source:HGNC Symbol;Acc:HGNC:4403]
ENSG00000064205	890.223	1450.41	1266.03	560.502	372.669	654.792	1202.22	529.321	1.1843	2.81293e-06	0.000475723	WISP2	20	44714844	44728509	+	4981	protein_coding	WNT1 inducible signaling pathway protein 2 [Source:HGNC Symbol;Acc:HGNC:12770]
ENSG00000024526	4742.21	3851.38	6490.96	11069.2	8779.4	10541.6	5028.18	10130.1	-1.01043	2.9059e-06	0.000482165	DEPDC1	1	68474152	68497221	-	5904	protein_coding	DEP domain containing 1 [Source:HGNC Symbol;Acc:HGNC:22949]
ENSG00000232973	553.992	324.686	277.276	145.349	166.417	154.308	385.318	155.358	1.30906	3.10292e-06	0.000509481	CYP1B1-AS1	2	38073447	38231651	+	7447	antisense	CYP1B1 antisense RNA 1 [Source:HGNC Symbol;Acc:HGNC:28543]
ENSG00000090339	77.8522	80.1036	89.5371	27.2529	19.4744	27.4099	82.4976	24.7124	1.74276	3.33508e-06	0.000532103	ICAM1	19	10270835	10286615	+	3706	protein_coding	intercellular adhesion molecule 1 [Source:HGNC Symbol;Acc:HGNC:5344]
ENSG00000158104	203.093	451.784	285.941	85.3925	68.1603	154.308	313.606	102.62	1.61503	3.67995e-06	0.000576254	HPD	12	121839527	121863596	-	2223	protein_coding	4-hydroxyphenylpyruvate dioxygenase [Source:HGNC Symbol;Acc:HGNC:5147]
ENSG00000132326	235.813	269.148	384.143	681.323	570.953	612.155	296.368	621.477	-1.06653	4.2334e-06	0.000656837	PER2	2	238244038	238290102	-	6877	protein_coding	period circadian regulator 2 [Source:HGNC Symbol;Acc:HGNC:8846]
ENSG00000125266	91.3917	80.1036	73.1701	188.045	221.3	163.444	81.5551	190.93	-1.23004	5.85917e-06	0.000884735	EFNB2	13	106489731	106535662	-	5019	protein_coding	ephrin B2 [Source:HGNC Symbol;Acc:HGNC:3227]
ENSG00000166501	374.593	479.553	621.946	1075.58	914.41	969.499	492.031	986.497	-1.00242	6.14958e-06	0.000920368	PRKCB	16	23835946	24220611	+	11086	protein_coding	protein kinase C beta [Source:HGNC Symbol;Acc:HGNC:9395]
ENSG00000138764	538.196	405.858	417.84	248.91	194.744	232.477	453.964	225.377	1.01003	6.51771e-06	0.000966908	CCNG2	4	77157151	77433388	+	7471	protein_coding	cyclin G2 [Source:HGNC Symbol;Acc:HGNC:1593]
ENSG00000185477	1863.94	902.5	1917.83	3421.15	4368.46	2991.74	1561.42	3593.78	-1.20263	7.03572e-06	0.00103468	GPRIN3	4	89236386	89308010	-	15205	protein_coding	GPRIN family member 3 [Source:HGNC Symbol;Acc:HGNC:27733]
ENSG00000134121	1362.98	567.133	998.386	2279.25	2942.4	1824.28	976.166	2348.65	-1.26692	7.61317e-06	0.00110995	CHL1	3	196596	409417	+	11861	protein_coding	cell adhesion molecule L1 like [Source:HGNC Symbol;Acc:HGNC:1939]
ENSG00000091656	122.984	81.1716	128.048	283.43	237.233	233.492	110.734	251.385	-1.18223	8.14905e-06	0.00116794	ZFHX4	8	76681219	76867285	+	15687	protein_coding	zinc finger homeobox 4 [Source:HGNC Symbol;Acc:HGNC:30939]
ENSG00000179862	754.828	1601	1158.21	549.601	358.506	585.76	1171.35	497.955	1.23467	8.44569e-06	0.00120028	CITED4	1	40861051	40862366	-	1316	protein_coding	Cbp/p300 interacting transactivator with Glu/Asp rich carboxy-terminal domain 4 [Source:HGNC Symbol;Acc:HGNC:18696]
ENSG00000161011	99381.1	75664.8	60635.8	29464	49680	33265.5	78560.6	37469.8	1.06806	8.78076e-06	0.0012375	SQSTM1	5	179806398	179838078	+	7654	protein_coding	sequestosome 1 [Source:HGNC Symbol;Acc:HGNC:11280]
ENSG00000281655	11.2829	114.281	68.3563	7.26745	1.7704	12.1822	64.6401	7.07334	3.20809	9.29878e-06	0.00129968	AP000851.2	11	102681310	102683913	+	721	lincRNA	novel transcript
ENSG00000104368	264.02	355.66	312.898	130.814	128.354	178.672	310.86	145.947	1.09309	1.0518e-05	0.00143816	PLAT	8	42175233	42207724	-	6618	protein_coding	plasminogen activator, tissue type [Source:HGNC Symbol;Acc:HGNC:9051]
ENSG00000251191	47.3883	55.5385	59.6914	15.4433	12.3928	12.1822	54.206	13.3394	2.02254	1.05447e-05	0.00143816	LINC00589	8	29673922	29748109	-	2074	lincRNA	long intergenic non-protein coding RNA 589 [Source:HGNC Symbol;Acc:HGNC:32299]
ENSG00000136999	607.021	242.447	246.468	99.019	159.336	119.791	365.312	126.049	1.53351	1.06481e-05	0.00144065	NOV	8	119416306	119424353	+	2673	protein_coding	nephroblastoma overexpressed [Source:HGNC Symbol;Acc:HGNC:7885]
ENSG00000102032	34.9771	38.4497	46.2127	9.99274	1.7704	6.09109	39.8798	5.95141	2.75023	1.09231e-05	0.00146613	RENBP	X	153935263	153944691	-	2057	protein_coding	renin binding protein [Source:HGNC Symbol;Acc:HGNC:9959]
ENSG00000285976	122.984	80.1036	130.936	330.669	217.759	242.628	111.341	263.685	-1.24309	1.10369e-05	0.00146973	AL135905.2	6	63572012	63583587	+	5088	protein_coding	Protein tyrosine phosphatase type IVA 1 [Source:UniProtKB/Swiss-Prot;Acc:Q93096]
ENSG00000125637	139.908	122.825	93.3881	41.7878	51.3415	38.5769	118.707	43.9021	1.43097	1.32307e-05	0.00172121	PSD4	2	113157325	113209396	+	13442	protein_coding	pleckstrin and Sec7 domain containing 4 [Source:HGNC Symbol;Acc:HGNC:19096]
ENSG00000232729	145.55	213.61	184.851	410.611	293.886	477.135	181.337	393.877	-1.11759	1.46427e-05	0.00189036	AC211433.1	7	74688939	74729001	-	2847	processed_transcript	uncharacterized LOC101926943 [Source:NCBI gene;Acc:101926943]
ENSG00000122986	191.81	556.453	554.552	1417.15	720.552	1543.08	434.272	1226.93	-1.49743	1.79469e-05	0.0022866	HVCN1	12	110627841	110704950	-	3688	protein_coding	hydrogen voltage gated channel 1 [Source:HGNC Symbol;Acc:HGNC:28240]
ENSG00000136237	126.369	131.37	190.627	277.98	426.666	296.433	149.455	333.693	-1.15707	1.79824e-05	0.0022866	RAPGEF5	7	22118238	22357144	-	10245	protein_coding	Rap guanine nucleotide exchange factor 5 [Source:HGNC Symbol;Acc:HGNC:16862]
ENSG00000115844	268.534	367.408	306.159	141.715	175.269	149.232	314.034	155.405	1.01458	1.92362e-05	0.00242778	DLX2	2	172099439	172102900	-	2970	protein_coding	distal-less homeobox 2 [Source:HGNC Symbol;Acc:HGNC:2915]
ENSG00000005108	547.222	248.855	619.057	1150.07	1145.45	953.256	471.711	1082.93	-1.19866	2.37275e-05	0.00288407	THSD7A	7	11370357	11832198	-	10929	protein_coding	thrombospondin type 1 domain containing 7A [Source:HGNC Symbol;Acc:HGNC:22207]
ENSG00000008735	93.6483	96.1243	70.2818	38.1541	23.0152	11.167	86.6848	24.1121	1.83762	2.5517e-05	0.00303904	MAPK8IP2	22	50600685	50613981	+	5901	protein_coding	mitogen-activated protein kinase 8 interacting protein 2 [Source:HGNC Symbol;Acc:HGNC:6883]
ENSG00000173210	181.655	137.778	180.037	85.3925	70.8159	62.9413	166.49	73.0499	1.18716	2.94874e-05	0.00348734	ABLIM3	5	149141483	149260542	+	7225	protein_coding	actin binding LIM protein family member 3 [Source:HGNC Symbol;Acc:HGNC:29132]
ENSG00000165959	288.843	290.509	310.01	176.236	109.765	150.247	296.454	145.416	1.02853	3.47894e-05	0.00402986	CLMN	14	95181940	95319906	-	15701	protein_coding	calmin [Source:HGNC Symbol;Acc:HGNC:19972]
ENSG00000025039	744.673	395.178	356.223	135.356	289.46	149.232	498.691	191.349	1.38012	3.64429e-05	0.00419266	RRAGD	6	89364636	89412270	-	5072	protein_coding	Ras related GTP binding D [Source:HGNC Symbol;Acc:HGNC:19903]
ENSG00000153993	2191.14	812.784	1769.56	3828.13	4062.18	3001.89	1591.16	3630.73	-1.19028	3.81914e-05	0.00435602	SEMA3D	7	84995553	85186855	-	8062	protein_coding	semaphorin 3D [Source:HGNC Symbol;Acc:HGNC:10726]
ENSG00000122176	60.9278	38.4497	47.1754	7.26745	17.704	6.09109	48.851	10.3542	2.226	4.21585e-05	0.00473705	FMOD	1	203340628	203351758	-	3401	protein_coding	fibromodulin [Source:HGNC Symbol;Acc:HGNC:3774]
ENSG00000204291	162.474	100.396	172.335	283.43	374.439	277.145	145.068	311.671	-1.10302	4.47395e-05	0.00494532	COL15A1	9	98943179	99070792	+	6653	protein_coding	collagen type XV alpha 1 chain [Source:HGNC Symbol;Acc:HGNC:2192]
ENSG00000163635	39.4902	8.54438	24.0691	91.7515	118.617	61.9261	24.0346	90.7648	-1.92272	5.27501e-05	0.00564278	ATXN7	3	63898399	64003453	+	9183	protein_coding	ataxin 7 [Source:HGNC Symbol;Acc:HGNC:10560]
ENSG00000217801	36.1054	84.3758	64.5052	12.718	7.96679	23.3492	61.6621	14.678	2.08334	5.30512e-05	0.00564278	AL390719.1	1	1059734	1069355	+	2171	transcribed_unprocessed_pseudogene	uncharacterized LOC100288175 [Source:NCBI gene;Acc:100288175]
ENSG00000280837	4.51317	0	1.92553	48.1468	15.9336	18.2733	2.14623	27.4512	-3.6985	5.49234e-05	0.00576935	CPS1-IT1	2	210617571	210619876	+	2306	sense_intronic	CPS1 intronic transcript 1 [Source:HGNC Symbol;Acc:HGNC:30102]
ENSG00000066248	94.7766	192.249	119.383	48.1468	36.2932	63.9565	135.469	49.4655	1.45732	5.68712e-05	0.00590604	NGEF	2	232878686	233013272	-	4678	protein_coding	neuronal guanine nucleotide exchange factor [Source:HGNC Symbol;Acc:HGNC:7807]
ENSG00000166924	81.2371	207.201	176.186	58.1396	24.7856	64.9716	154.875	49.2989	1.65608	5.83981e-05	0.00594461	NYAP1	7	100483927	100494799	+	3586	protein_coding	neuronal tyrosine phosphorylated phosphoinositide-3-kinase adaptor 1 [Source:HGNC Symbol;Acc:HGNC:22009]
ENSG00000228063	278.688	113.213	101.09	59.9564	58.4231	48.7287	164.331	55.7028	1.55735	6.05408e-05	0.00606511	LYPLAL1-DT	1	219086602	219173961	-	724	antisense	LYPLAL1 divergent transcript [Source:HGNC Symbol;Acc:HGNC:50560]
ENSG00000168646	11.2829	2.1361	6.73935	40.8794	37.1784	34.5162	6.71946	37.5246	-2.49009	6.12701e-05	0.00606511	AXIN2	17	65528563	65561647	-	5226	protein_coding	axin 2 [Source:HGNC Symbol;Acc:HGNC:904]
ENSG00000144426	493.064	223.222	658.531	1176.42	1317.18	813.161	458.272	1102.25	-1.26578	6.45109e-05	0.00634307	NBEAL1	2	203014879	203226378	+	16376	protein_coding	neurobeachin like 1 [Source:HGNC Symbol;Acc:HGNC:20681]
ENSG00000170500	882.325	374.885	977.206	1701.49	2341.35	1253.75	744.805	1765.53	-1.24512	6.85382e-05	0.00670011	LONRF2	2	100273291	100322733	-	13933	protein_coding	LON peptidase N-terminal domain and ring finger 2 [Source:HGNC Symbol;Acc:HGNC:24788]
ENSG00000251348	64.3127	13.8846	49.101	148.983	147.828	110.655	42.4328	135.822	-1.68025	7.09848e-05	0.00685997	HSPD1P11	5	95768999	95770700	+	1702	processed_pseudogene	heat shock protein family D (Hsp60) member 1 pseudogene 11 [Source:HGNC Symbol;Acc:HGNC:35142]
ENSG00000188167	63.1844	25.6331	31.7712	124.455	199.17	71.0627	40.1962	131.563	-1.71707	7.25341e-05	0.00689156	TMPPE	3	33090421	33096801	-	3966	protein_coding	transmembrane protein with metallophosphoesterase domain [Source:HGNC Symbol;Acc:HGNC:33865]
ENSG00000149294	120.727	118.553	170.409	315.226	236.348	278.16	136.563	276.578	-1.0156	7.34807e-05	0.00694249	NCAM1	11	112961247	113278436	+	12737	protein_coding	neural cell adhesion molecule 1 [Source:HGNC Symbol;Acc:HGNC:7656]
ENSG00000180730	41.7468	51.2663	59.6914	11.8096	5.31119	19.2885	50.9015	12.1364	2.08323	7.40572e-05	0.00695808	SHISA2	13	26044597	26051031	-	2860	protein_coding	shisa family member 2 [Source:HGNC Symbol;Acc:HGNC:20366]
ENSG00000123405	50.7732	162.343	174.26	39.0625	15.0484	50.7591	129.126	34.9567	1.89166	8.57368e-05	0.0077956	NFE2	12	54292111	54301121	-	2469	protein_coding	nuclear factor, erythroid 2 [Source:HGNC Symbol;Acc:HGNC:7780]
ENSG00000075223	315.922	162.343	228.175	447.856	574.494	425.361	235.48	482.571	-1.03642	9.05401e-05	0.00814476	SEMA3C	7	80742538	80922359	-	6268	protein_coding	semaphorin 3C [Source:HGNC Symbol;Acc:HGNC:10725]
ENSG00000164161	68.8258	79.0355	78.9467	185.32	120.387	196.945	75.6027	167.551	-1.14593	0.000114535	0.00988274	HHIP	4	144646021	144745271	+	12074	protein_coding	hedgehog interacting protein [Source:HGNC Symbol;Acc:HGNC:14866]
ENSG00000185187	156.833	362.068	178.111	103.561	69.9307	106.594	232.337	93.362	1.31642	0.000117098	0.0100018	SIGIRR	11	405716	417455	-	3496	protein_coding	single Ig and TIR domain containing [Source:HGNC Symbol;Acc:HGNC:30575]
ENSG00000114315	141.037	432.559	352.372	144.441	47.8007	120.807	308.656	104.349	1.56632	0.000119576	0.0101621	HES1	3	194136145	194138732	+	2062	protein_coding	hes family bHLH transcription factor 1 [Source:HGNC Symbol;Acc:HGNC:5192]
ENSG00000024422	201.964	152.731	163.67	79.9419	97.3719	65.9868	172.788	81.1002	1.08805	0.000122089	0.0103238	EHD2	19	47713343	47743134	+	3923	protein_coding	EH domain containing 2 [Source:HGNC Symbol;Acc:HGNC:3243]
ENSG00000183775	570.916	333.231	717.259	1262.72	998.504	990.817	540.469	1084.01	-1.00361	0.000124989	0.0104644	KCTD16	5	144170832	144485686	+	14294	protein_coding	potassium channel tetramerization domain containing 16 [Source:HGNC Symbol;Acc:HGNC:29244]
ENSG00000182752	790.933	491.302	1074.44	1661.52	1817.31	1279.13	785.56	1585.99	-1.01327	0.000127517	0.0105714	PAPPA	9	116153804	116402322	+	11573	protein_coding	pappalysin 1 [Source:HGNC Symbol;Acc:HGNC:8602]
ENSG00000235523	117.342	58.7426	95.3136	31.7951	35.408	32.4858	90.4662	33.2296	1.44374	0.000142835	0.0115034	AL135924.2	9	72257336	72257783	+	361	lincRNA	novel transcript
ENSG00000125740	88.0068	34.1775	31.7712	12.718	15.0484	6.09109	51.3185	11.2858	2.17229	0.000150605	0.0119579	FOSB	19	45467995	45475179	+	5553	protein_coding	FosB proto-oncogene, AP-1 transcription factor subunit [Source:HGNC Symbol;Acc:HGNC:3797]
ENSG00000102290	306.896	148.459	444.797	817.588	587.772	648.701	300.05	684.687	-1.18917	0.00015985	0.0123827	PCDH11X	X	91779261	92623230	+	11630	protein_coding	protocadherin 11 X-linked [Source:HGNC Symbol;Acc:HGNC:8656]
ENSG00000171385	169.244	61.9468	95.3136	31.7951	50.4563	20.3036	108.835	34.185	1.66405	0.000160349	0.0123827	KCND3	1	111770662	111989155	-	7863	protein_coding	potassium voltage-gated channel subfamily D member 3 [Source:HGNC Symbol;Acc:HGNC:6239]
ENSG00000132470	289.971	483.826	698.004	239.826	146.058	261.917	490.6	215.933	1.18585	0.000167858	0.0126953	ITGB4	17	75721328	75757818	+	6761	protein_coding	integrin subunit beta 4 [Source:HGNC Symbol;Acc:HGNC:6158]
ENSG00000215182	49.6449	19.2249	60.6541	7.26745	12.3928	8.12145	43.1746	9.26056	2.21904	0.000171718	0.0127439	MUC5AC	11	1157953	1201138	+	17448	protein_coding	mucin 5AC, oligomeric mucus/gel-forming [Source:HGNC Symbol;Acc:HGNC:7515]
ENSG00000147689	31.5922	59.8107	66.4307	180.778	74.3567	195.93	52.6112	150.355	-1.50982	0.000171808	0.0127439	FAM83A	8	123178960	123210079	+	6317	protein_coding	family with sequence similarity 83 member A [Source:HGNC Symbol;Acc:HGNC:28210]
ENSG00000196796	58.6712	5.34024	36.585	6.35902	0	3.04555	33.5322	3.13485	3.42239	0.000187542	0.0136125	NPIPB10P	16	29038655	29052726	+	1354	unprocessed_pseudogene	nuclear pore complex interacting protein family, member B10, pseudogene [Source:HGNC Symbol;Acc:HGNC:37455]
ENSG00000171246	173.757	114.281	204.106	64.4986	92.9459	55.835	164.048	71.0932	1.20469	0.000208493	0.014779	NPTX1	17	80467148	80477843	-	6703	protein_coding	neuronal pentraxin 1 [Source:HGNC Symbol;Acc:HGNC:7952]
ENSG00000006747	115.086	90.784	186.776	62.6817	53.1119	44.668	130.882	53.4872	1.29163	0.000229376	0.0158984	SCIN	7	12570577	12660179	+	11623	protein_coding	scinderin [Source:HGNC Symbol;Acc:HGNC:21695]
ENSG00000277053	778.522	255.263	538.185	222.566	219.529	251.765	523.99	231.287	1.17982	0.0002341	0.0160939	GTF2IP1	7	75185385	75237696	-	7453	transcribed_unprocessed_pseudogene	general transcription factor IIi pseudogene 1 [Source:HGNC Symbol;Acc:HGNC:4660]
ENSG00000158555	241.455	490.234	467.903	880.27	595.739	975.59	399.864	817.199	-1.03002	0.000241592	0.0165417	GDPD5	11	75434640	75525903	-	9867	protein_coding	glycerophosphodiester phosphodiesterase domain containing 5 [Source:HGNC Symbol;Acc:HGNC:28804]
ENSG00000185022	709.696	278.76	251.281	115.371	233.693	125.883	413.246	158.315	1.38226	0.000246122	0.0166197	MAFF	22	38200767	38216511	+	5615	protein_coding	MAF bZIP transcription factor F [Source:HGNC Symbol;Acc:HGNC:6780]
ENSG00000161544	112.829	163.411	146.34	76.3082	53.1119	65.9868	140.86	65.1356	1.11421	0.000247096	0.0166197	CYGB	17	76527356	76551175	-	2949	protein_coding	cytoglobin [Source:HGNC Symbol;Acc:HGNC:16505]
ENSG00000260314	6.76976	12.8166	6.73935	32.7035	33.6376	45.6832	8.77523	37.3414	-2.08979	0.000247645	0.0166197	MRC1	10	17809344	17911170	+	5198	protein_coding	mannose receptor C-type 1 [Source:HGNC Symbol;Acc:HGNC:7228]
ENSG00000177679	156.833	242.447	218.547	91.7515	84.0939	124.867	205.942	100.238	1.04204	0.000254372	0.0168704	SRRM3	7	76201900	76287288	+	6873	protein_coding	serine/arginine repetitive matrix 3 [Source:HGNC Symbol;Acc:HGNC:26729]
ENSG00000135063	63.1844	81.1716	98.2019	161.701	177.925	155.323	80.8526	164.983	-1.0259	0.000277238	0.0182438	FAM189A2	9	69324567	69392558	+	9552	protein_coding	family with sequence similarity 189 member A2 [Source:HGNC Symbol;Acc:HGNC:24820]
ENSG00000226608	222.274	411.198	142.489	83.5756	77.0123	145.171	258.654	101.92	1.34519	0.00029746	0.0192009	FTLP3	20	4023917	4024444	+	528	processed_pseudogene	ferritin light chain pseudogene 3 [Source:HGNC Symbol;Acc:HGNC:4000]
ENSG00000166145	40.6185	107.873	99.1647	35.4288	15.9336	27.4099	82.552	26.2574	1.65626	0.000319492	0.0201613	SPINT1	15	40844018	40858207	+	3542	protein_coding	serine peptidase inhibitor, Kunitz type 1 [Source:HGNC Symbol;Acc:HGNC:11246]
ENSG00000198417	47.3883	77.9675	50.0637	20.8939	15.0484	22.334	58.4732	19.4254	1.5929	0.000334234	0.0210133	MT1F	16	56657694	56660698	+	1889	protein_coding	metallothionein 1F [Source:HGNC Symbol;Acc:HGNC:7398]
ENSG00000248109	1092.19	476.349	1328.61	2609.01	1787.22	1774.54	965.717	2056.92	-1.09062	0.000336043	0.0210488	MARCOL	5	148221650	148243580	+	1799	protein_coding	MARCO like [Source:HGNC Symbol;Acc:HGNC:53644]
ENSG00000081041	1763.52	818.124	684.525	430.596	626.721	453.786	1088.72	503.701	1.11128	0.000338139	0.0211019	CXCL2	4	74097035	74099293	-	1500	protein_coding	C-X-C motif chemokine ligand 2 [Source:HGNC Symbol;Acc:HGNC:4603]
ENSG00000162039	144.421	86.5119	90.4998	43.6047	42.4895	50.7591	107.144	45.6178	1.23137	0.000350706	0.0218057	MEIOB	16	1833987	1884294	-	2303	protein_coding	meiosis specific with OB domains [Source:HGNC Symbol;Acc:HGNC:28569]
ENSG00000139132	46.26	67.287	102.053	205.305	138.976	149.232	71.8667	164.504	-1.18981	0.000373483	0.0229685	FGD4	12	32399529	32646050	+	10629	protein_coding	FYVE, RhoGEF and PH domain containing 4 [Source:HGNC Symbol;Acc:HGNC:19125]
ENSG00000272273	185.04	291.577	59.6914	78.1251	41.6043	59.8957	178.769	59.875	1.57706	0.000424143	0.0253467	IER3-AS1	6	30742929	30743592	+	527	antisense	IER3 antisense RNA 1 [Source:HGNC Symbol;Acc:HGNC:53629]
ENSG00000280441	4.51317	11.7485	2.88829	69.0408	41.6043	9.13664	6.38333	39.9272	-2.65454	0.000432619	0.0257622	FP236383.1	21	8380665	8410645	+	2498	lincRNA	novel transcript
ENSG00000134207	22.5659	48.0621	87.6115	18.1686	1.7704	12.1822	52.7465	10.7071	2.30832	0.000477854	0.0278671	SYT6	1	114089291	114153919	-	5104	protein_coding	synaptotagmin 6 [Source:HGNC Symbol;Acc:HGNC:18638]
ENSG00000204177	118.471	65.1509	140.564	255.269	211.563	204.052	108.062	223.628	-1.04781	0.000518977	0.0293543	BMS1P1	10	46786674	46811989	+	4561	transcribed_unprocessed_pseudogene	BMS1, ribosome biogenesis factor pseudogene 1 [Source:HGNC Symbol;Acc:HGNC:23649]
ENSG00000181450	329.461	126.03	360.074	686.774	557.675	499.469	271.855	581.306	-1.09611	0.000571204	0.0312628	ZNF678	1	227563543	227677443	+	8915	protein_coding	zinc finger protein 678 [Source:HGNC Symbol;Acc:HGNC:28652]
ENSG00000137440	20.3093	46.9941	15.4042	3.63372	1.7704	8.12145	27.5692	4.50853	2.63169	0.00060453	0.032874	FGFBP1	4	15935569	15938740	-	1359	protein_coding	fibroblast growth factor binding protein 1 [Source:HGNC Symbol;Acc:HGNC:19695]
ENSG00000162551	23.6941	29.9053	23.1063	3.63372	0	8.12145	25.5686	3.91839	2.73609	0.000663391	0.0354122	ALPL	1	21509372	21578412	+	3007	protein_coding	alkaline phosphatase, liver/bone/kidney [Source:HGNC Symbol;Acc:HGNC:438]
ENSG00000253816	50.7732	34.1775	23.1063	74.4913	94.7163	94.4119	36.019	87.8732	-1.29365	0.000719621	0.037978	AC138866.1	5	70219918	70258930	-	497	unprocessed_pseudogene	glucuronidase, beta (GUSB) pseudogene
ENSG00000006611	397.159	1125.72	1007.05	2205.67	1137.48	2133.91	843.311	1825.69	-1.11384	0.000744819	0.0391192	USH1C	11	17493895	17544416	-	4904	protein_coding	USH1 protein network component harmonin [Source:HGNC Symbol;Acc:HGNC:12597]
ENSG00000074966	50.7732	77.9675	70.2818	29.9782	23.0152	25.3795	66.3408	26.1243	1.34588	0.000754675	0.0394999	TXK	4	48066393	48134256	-	3472	protein_coding	TXK tyrosine kinase [Source:HGNC Symbol;Acc:HGNC:12434]
ENSG00000197714	91.3917	25.6331	115.532	234.375	299.197	115.731	77.5188	216.434	-1.4805	0.0007679	0.0399591	ZNF460	19	57280051	57293569	+	3505	protein_coding	zinc finger protein 460 [Source:HGNC Symbol;Acc:HGNC:21628]
ENSG00000100234	23.6941	40.5858	20.218	9.08431	0	4.06073	28.166	4.38168	2.68673	0.000789631	0.0405904	TIMP3	22	32801701	32863043	+	4603	protein_coding	TIMP metallopeptidase inhibitor 3 [Source:HGNC Symbol;Acc:HGNC:11822]
ENSG00000188158	452.445	146.323	301.345	610.466	863.069	482.211	300.038	651.915	-1.12046	0.00081991	0.041766	NHS	X	17375420	17735994	+	10394	protein_coding	NHS actin remodeling regulator [Source:HGNC Symbol;Acc:HGNC:7820]
ENSG00000233013	6.76976	13.8846	7.70211	17.2602	26.556	90.3512	9.45216	44.7224	-2.23817	0.000851864	0.0425711	FAM157B	9	138217068	138253217	+	2073	transcribed_unprocessed_pseudogene	family with sequence similarity 157 member B [Source:HGNC Symbol;Acc:HGNC:34080]
ENSG00000188991	40.6185	40.5858	24.0691	78.1251	84.0939	80.1994	35.0911	80.8061	-1.20901	0.00103312	0.0489416	SLC15A5	12	16188485	16277685	-	2923	protein_coding	solute carrier family 15 member 5 [Source:HGNC Symbol;Acc:HGNC:33455]
ENSG00000229261	71.0824	53.4024	46.2127	26.3445	22.13	11.167	56.8992	19.8805	1.50791	0.00105391	0.0494212	AL596223.1	10	69215333	69232490	-	1933	antisense	uncharacterized LOC101928994 [Source:NCBI gene;Acc:101928994]
ENSG00000083857	6514.76	2386.02	6392.75	10030.9	12601.7	8000.65	5097.84	10211.1	-1.00218	0.00106732	0.0496321	FAT1	4	186587783	186726722	-	16177	protein_coding	FAT atypical cadherin 1 [Source:HGNC Symbol;Acc:HGNC:3595]
ENSG00000233237	66.5693	25.6331	76.0584	154.433	175.269	88.3208	56.0869	139.341	-1.31242	0.0010679	0.0496321	LINC00472	6	71344344	71420769	-	3443	lincRNA	long intergenic non-protein coding RNA 472 [Source:HGNC Symbol;Acc:HGNC:21380]
